# Supplementary material for: Circulating miRNA-19b as a biomarker of disease progression and treatment response to baricitinib in rheumatoid arthritis patients through miRNA profiling of monocytes
Source: Front Immunol. 2023 Mar 28;14:980247. doi: 10.3389/fimmu.2023.980247 (PMC10086423; doi:10.3389/fimmu.2023.980247)
Supplement: Supplementary Table 3 — The list of particular miRNAs (miRNA-19b-3p, miRNA-29c-3p, miRNA-374a-5p, miRNA-503-5p, miRNA-589-3q, miRNA-3614-5p) and the genes that have been dysregulated in RA and SSc. [file Table_1.xlsx]

## Sheet: Hoja 1 - mir2gene
ID	Accession	Target	TargetID	Experiment	Literature
hsa-mir-19b-3p	MIMAT0000074	ABCA2	20	Immunoprecipitaion	22382630
hsa-mir-19b-3p	MIMAT0000074	ACTB	60	PAR-CLIP	23592263|21572407
hsa-mir-19b-3p	MIMAT0000074	ACVR1	90	Sequencing	20371350
hsa-mir-19b-3p	MIMAT0000074	ADSS	159	HITS-CLIP//PAR-CLIP	22473208|22012620|21572407|20371350
hsa-mir-19b-3p	MIMAT0000074	AP2B1	163	CLASH	23622248
hsa-mir-19b-3p	MIMAT0000074	ALAD	210	CLASH	23622248
hsa-mir-19b-3p	MIMAT0000074	XIAP	331	HITS-CLIP	22473208
hsa-mir-19b-3p	MIMAT0000074	FAS	355	HITS-CLIP	22473208
hsa-mir-19b-3p	MIMAT0000074	RHOB	388	HITS-CLIP//PAR-CLIP	23592263|23446348|21572407|20371350
hsa-mir-19b-3p	MIMAT0000074	ARHGAP1	392	HITS-CLIP//PAR-CLIP//Sequencing	20371350|22473208|23592263|21572407
hsa-mir-19b-3p	MIMAT0000074	ASNA1	439	HITS-CLIP	22473208
hsa-mir-19b-3p	MIMAT0000074	ATM	472	Sequencing	20371350
hsa-mir-19b-3p	MIMAT0000074	ATP6V1B2	526	HITS-CLIP//PAR-CLIP	22473208|23592263|23446348|22012620|21572407|20371350
hsa-mir-19b-3p	MIMAT0000074	ATP6V1C1	528	Sequencing	20371350
hsa-mir-19b-3p	MIMAT0000074	BCL3	602	HITS-CLIP//Immunohistochemistry//Luciferase reporter assay//qRT-PCR//Western blot	22473208|27572553
hsa-mir-19b-3p	MIMAT0000074	BCL7A	605	HITS-CLIP	22473208
hsa-mir-19b-3p	MIMAT0000074	BMP3	651	PAR-CLIP	21572407
hsa-mir-19b-3p	MIMAT0000074	BMPR2	659	HITS-CLIP//Luciferase reporter assay//qRT-PCR//Western blot	19390056|22473208|24145352
hsa-mir-19b-3p	MIMAT0000074	BTG1	694	HITS-CLIP	23313552
hsa-mir-19b-3p	MIMAT0000074	CALM1	801	PAR-CLIP	21572407
hsa-mir-19b-3p	MIMAT0000074	CASQ1	844	Immunoprecipitaion	22382630
hsa-mir-19b-3p	MIMAT0000074	CCNA2	890	HITS-CLIP//PAR-CLIP	22473208|23592263|21572407|20371350
hsa-mir-19b-3p	MIMAT0000074	CCND2	894	HITS-CLIP//PAR-CLIP//Sequencing	20371350|22473208|23592263|22012620|21572407
hsa-mir-19b-3p	MIMAT0000074	CCNT2	905	HITS-CLIP	22473208
hsa-mir-19b-3p	MIMAT0000074	CFL2	1073	PAR-CLIP	21572407
hsa-mir-19b-3p	MIMAT0000074	CHEK1	1111	HITS-CLIP	22473208
hsa-mir-19b-3p	MIMAT0000074	COX10	1352	HITS-CLIP//PAR-CLIP//Sequencing	20371350|22473208|23592263|22012620|21572407
hsa-mir-19b-3p	MIMAT0000074	CPD	1362	Sequencing	20371350
hsa-mir-19b-3p	MIMAT0000074	CREB1	1385	qRT-PCR	23433743
hsa-mir-19b-3p	MIMAT0000074	ATF2	1386	Sequencing	20371350
hsa-mir-19b-3p	MIMAT0000074	CREBL2	1389	HITS-CLIP//PAR-CLIP//Sequencing	20371350|22473208|23446348|22012620|21572407
hsa-mir-19b-3p	MIMAT0000074	MAPK14	1432	HITS-CLIP	22473208
hsa-mir-19b-3p	MIMAT0000074	CSNK2A1	1457	PAR-CLIP	26701625
hsa-mir-19b-3p	MIMAT0000074	CYP19A1	1588	Luciferase reporter assay	23438603
hsa-mir-19b-3p	MIMAT0000074	DAD1	1603	HITS-CLIP//PAR-CLIP	22473208|21572407|27292025
hsa-mir-19b-3p	MIMAT0000074	DBN1	1627	PAR-CLIP	21572407
hsa-mir-19b-3p	MIMAT0000074	DCC	1630	PAR-CLIP	23446348|22012620
hsa-mir-19b-3p	MIMAT0000074	DDX3X	1654	PAR-CLIP	23446348|21572407|20371350
hsa-mir-19b-3p	MIMAT0000074	DDX6	1656	CLASH//HITS-CLIP//PAR-CLIP//Sequencing	20371350|23622248|22473208|23592263|26701625
hsa-mir-19b-3p	MIMAT0000074	DYNC1LI2	1783	PAR-CLIP	21572407
hsa-mir-19b-3p	MIMAT0000074	DNMT1	1786	Luciferase reporter assay	23306545
hsa-mir-19b-3p	MIMAT0000074	TSC22D3	1831	CLASH	23622248
hsa-mir-19b-3p	MIMAT0000074	DUT	1854	HITS-CLIP	22473208
hsa-mir-19b-3p	MIMAT0000074	EIF4A2	1974	HITS-CLIP//PAR-CLIP	23446348|22012620|21572407|20371350
hsa-mir-19b-3p	MIMAT0000074	EPS15	2060	HITS-CLIP	22473208
hsa-mir-19b-3p	MIMAT0000074	EREG	2069	PAR-CLIP	26701625
hsa-mir-19b-3p	MIMAT0000074	ERCC4	2072	PAR-CLIP	23446348|21572407
hsa-mir-19b-3p	MIMAT0000074	ESR1	2099	Luciferase reporter assay//qRT-PCR//Western blot	19706389
hsa-mir-19b-3p	MIMAT0000074	ESRRB	2103	Immunoprecipitaion	22382630
hsa-mir-19b-3p	MIMAT0000074	ETV3	2117	HITS-CLIP	23824327
hsa-mir-19b-3p	MIMAT0000074	ACSL4	2182	HITS-CLIP//PAR-CLIP	22473208|21572407
hsa-mir-19b-3p	MIMAT0000074	GAK	2580	HITS-CLIP	22473208
hsa-mir-19b-3p	MIMAT0000074	KAT2A	2648	Immunoprecipitaion	22382630
hsa-mir-19b-3p	MIMAT0000074	GDNF	2668	PAR-CLIP	21572407|20371350
hsa-mir-19b-3p	MIMAT0000074	GFPT1	2673	PAR-CLIP	21572407|20371350
hsa-mir-19b-3p	MIMAT0000074	B4GALT1	2683	HITS-CLIP	22473208
hsa-mir-19b-3p	MIMAT0000074	GMFB	2764	HITS-CLIP//PAR-CLIP	22473208|23592263|24398324|23446348|21572407|20371350
hsa-mir-19b-3p	MIMAT0000074	GRK4	2868	Immunoprecipitaion	22382630
hsa-mir-19b-3p	MIMAT0000074	GRB10	2887	PAR-CLIP	23446348|21572407|20371350
hsa-mir-19b-3p	MIMAT0000074	NR3C1	2908	Sequencing	20371350
hsa-mir-19b-3p	MIMAT0000074	GRSF1	2926	HITS-CLIP	22473208
hsa-mir-19b-3p	MIMAT0000074	HADHB	3032	PAR-CLIP	22012620
hsa-mir-19b-3p	MIMAT0000074	HARS	3035	Sequencing	20371350
hsa-mir-19b-3p	MIMAT0000074	HHEX	3087	Sequencing	20371350
hsa-mir-19b-3p	MIMAT0000074	HIC1	3090	HITS-CLIP	22473208
hsa-mir-19b-3p	MIMAT0000074	HMGCS1	3157	Sequencing	20371350
hsa-mir-19b-3p	MIMAT0000074	HNRNPA1	3178	Sequencing	20371350
hsa-mir-19b-3p	MIMAT0000074	HNRNPF	3185	PAR-CLIP	21572407|20371350
hsa-mir-19b-3p	MIMAT0000074	HNRNPU	3192	HITS-CLIP	22473208
hsa-mir-19b-3p	MIMAT0000074	HOXA5	3202	Sequencing	20371350
hsa-mir-19b-3p	MIMAT0000074	HOXC8	3224	Sequencing	20371350
hsa-mir-19b-3p	MIMAT0000074	HPRT1	3251	PAR-CLIP	20371350
hsa-mir-19b-3p	MIMAT0000074	IMPDH1	3614	HITS-CLIP//Sequencing	20371350|22473208
hsa-mir-19b-3p	MIMAT0000074	ITGA2	3673	PAR-CLIP	21572407
hsa-mir-19b-3p	MIMAT0000074	ITPR1	3708	HITS-CLIP	22473208
hsa-mir-19b-3p	MIMAT0000074	JARID2	3720	HITS-CLIP//Sequencing	20371350|22473208
hsa-mir-19b-3p	MIMAT0000074	KCNJ2	3759	PAR-CLIP	20371350
hsa-mir-19b-3p	MIMAT0000074	LBR	3930	Sequencing	20371350
hsa-mir-19b-3p	MIMAT0000074	LDLR	3949	HITS-CLIP//PAR-CLIP//Sequencing	20371350|22473208|22012620|21572407
hsa-mir-19b-3p	MIMAT0000074	MXD1	4084	Luciferase reporter assay//qRT-PCR//Western blot	24675462
hsa-mir-19b-3p	MIMAT0000074	SMAD4	4089	Luciferase reporter assay//PAR-CLIP//Sequencing	20371350|23446348|21572407|23998804
hsa-mir-19b-3p	MIMAT0000074	SMAD5	4090	HITS-CLIP	22473208
hsa-mir-19b-3p	MIMAT0000074	MBNL1	4154	HITS-CLIP//PAR-CLIP//Sequencing	20371350|22473208|21572407
hsa-mir-19b-3p	MIMAT0000074	MCC	4163	PAR-CLIP	21572407
hsa-mir-19b-3p	MIMAT0000074	CD46	4179	Sequencing	20371350
hsa-mir-19b-3p	MIMAT0000074	MECP2	4204	HITS-CLIP//PAR-CLIP	22473208|21572407
hsa-mir-19b-3p	MIMAT0000074	MEF2A	4205	HITS-CLIP	22473208
hsa-mir-19b-3p	MIMAT0000074	MEF2D	4209	Sequencing	20371350
hsa-mir-19b-3p	MIMAT0000074	MAP3K1	4214	HITS-CLIP	22473208
hsa-mir-19b-3p	MIMAT0000074	KITLG	4254	HITS-CLIP	23313552
hsa-mir-19b-3p	MIMAT0000074	MAP3K9	4293	PAR-CLIP	23592263
hsa-mir-19b-3p	MIMAT0000074	AFF1	4299	HITS-CLIP	22473208
hsa-mir-19b-3p	MIMAT0000074	NR3C2	4306	Sequencing	20371350
hsa-mir-19b-3p	MIMAT0000074	MTHFD1	4522	HITS-CLIP	23706177
hsa-mir-19b-3p	MIMAT0000074	MTRR	4552	Sequencing	20371350
hsa-mir-19b-3p	MIMAT0000074	TRIM37	4591	PAR-CLIP	24398324
hsa-mir-19b-3p	MIMAT0000074	MYBL2	4605	Immunoprecipitaion	22382630
hsa-mir-19b-3p	MIMAT0000074	MYCN	4613	Reporter assay	21654684
hsa-mir-19b-3p	MIMAT0000074	NDUFB2	4708	Sequencing	20371350
hsa-mir-19b-3p	MIMAT0000074	NF1	4763	HITS-CLIP	22473208
hsa-mir-19b-3p	MIMAT0000074	NFIA	4774	HITS-CLIP	23824327
hsa-mir-19b-3p	MIMAT0000074	NFIB	4781	PAR-CLIP//Sequencing	20371350|23592263|21572407
hsa-mir-19b-3p	MIMAT0000074	CNOT4	4850	PAR-CLIP//Sequencing	20371350|23592263|21572407
hsa-mir-19b-3p	MIMAT0000074	ROR1	4919	Sequencing	20371350
hsa-mir-19b-3p	MIMAT0000074	TBC1D25	4943	Sequencing	20371350
hsa-mir-19b-3p	MIMAT0000074	OCRL	4952	HITS-CLIP	22473208
hsa-mir-19b-3p	MIMAT0000074	PAFAH1B2	5049	PAR-CLIP	22012620|21572407|20371350
hsa-mir-19b-3p	MIMAT0000074	PRKN	5071	HITS-CLIP	22473208
hsa-mir-19b-3p	MIMAT0000074	PDE4A	5141	HITS-CLIP	22473208
hsa-mir-19b-3p	MIMAT0000074	PDE4D	5144	Sequencing	20371350
hsa-mir-19b-3p	MIMAT0000074	PFN1	5216	PAR-CLIP	22012620
hsa-mir-19b-3p	MIMAT0000074	PFN2	5217	PAR-CLIP	23446348|21572407|20371350
hsa-mir-19b-3p	MIMAT0000074	PGK1	5230	HITS-CLIP	22473208
hsa-mir-19b-3p	MIMAT0000074	PITX1	5307	Luciferase reporter assay//Western blot	25643913
hsa-mir-19b-3p	MIMAT0000074	PKM	5315	PAR-CLIP	26701625
hsa-mir-19b-3p	MIMAT0000074	PKNOX1	5316	Luciferase reporter assay	27123834
hsa-mir-19b-3p	MIMAT0000074	PLAU	5328	HITS-CLIP	22473208
hsa-mir-19b-3p	MIMAT0000074	UBL3	5412	HITS-CLIP	23706177
hsa-mir-19b-3p	MIMAT0000074	PPARA	5465	HITS-CLIP	22473208
hsa-mir-19b-3p	MIMAT0000074	PPP2R5E	5529	Luciferase reporter assay//PAR-CLIP	20190740|23592263|27720936
hsa-mir-19b-3p	MIMAT0000074	PRKAA1	5562	HITS-CLIP//Luciferase reporter assay//Sequencing	20190740|20371350|22473208
hsa-mir-19b-3p	MIMAT0000074	PRKACB	5567	PAR-CLIP//Sequencing	20371350|21572407
hsa-mir-19b-3p	MIMAT0000074	MAPK1	5594	PAR-CLIP	24398324|23446348|22012620|21572407|20371350
hsa-mir-19b-3p	MIMAT0000074	MAP2K3	5606	HITS-CLIP	22473208
hsa-mir-19b-3p	MIMAT0000074	PSAP	5660	HITS-CLIP//Sequencing	20371350|22473208
hsa-mir-19b-3p	MIMAT0000074	PSG4	5672	Immunoprecipitaion	22382630
hsa-mir-19b-3p	MIMAT0000074	PSMD9	5715	Sequencing	20371350
hsa-mir-19b-3p	MIMAT0000074	PTEN	5728	HITS-CLIP//In situ hybridization//Luciferase reporter assay//qRT-PCR//Western blot	20008935|20190740|23603256|22473208|23824915|23433743
hsa-mir-19b-3p	MIMAT0000074	PTPN4	5775	Sequencing	20371350
hsa-mir-19b-3p	MIMAT0000074	PTPRB	5787	PAR-CLIP	23592263
hsa-mir-19b-3p	MIMAT0000074	PTPRG	5793	PAR-CLIP//Sequencing	20371350|21572407
hsa-mir-19b-3p	MIMAT0000074	RAB1A	5861	PAR-CLIP//Sequencing	20371350|21572407
hsa-mir-19b-3p	MIMAT0000074	RAB5B	5869	HITS-CLIP//PAR-CLIP//Sequencing	20371350|22473208|23592263|23446348|21572407|27292025
hsa-mir-19b-3p	MIMAT0000074	RAF1	5894	HITS-CLIP	22473208
hsa-mir-19b-3p	MIMAT0000074	RAN	5901	HITS-CLIP//PAR-CLIP	22473208|23446348|22012620|21572407|20371350|27292025
hsa-mir-19b-3p	MIMAT0000074	RAP1A	5906	HITS-CLIP//PAR-CLIP	22473208|21572407
hsa-mir-19b-3p	MIMAT0000074	RAP1B	5908	PAR-CLIP	23446348|27292025
hsa-mir-19b-3p	MIMAT0000074	RASA1	5921	HITS-CLIP	22473208
hsa-mir-19b-3p	MIMAT0000074	RBBP8	5932	HITS-CLIP	22473208
hsa-mir-19b-3p	MIMAT0000074	RNASE1	6035	Immunoprecipitaion	22382630
hsa-mir-19b-3p	MIMAT0000074	RORA	6095	PAR-CLIP	21572407|20371350
hsa-mir-19b-3p	MIMAT0000074	RPA2	6118	Sequencing	20371350
hsa-mir-19b-3p	MIMAT0000074	RPS4Y1	6192	HITS-CLIP	22473208
hsa-mir-19b-3p	MIMAT0000074	CLIP1	6249	HITS-CLIP//PAR-CLIP//Sequencing	20371350|22473208|24398324|23446348|21572407
hsa-mir-19b-3p	MIMAT0000074	SATB1	6304	PAR-CLIP	23446348|21572407
hsa-mir-19b-3p	MIMAT0000074	MSMO1	6307	HITS-CLIP//PAR-CLIP	22473208|21572407
hsa-mir-19b-3p	MIMAT0000074	ATXN1	6310	HITS-CLIP//Luciferase reporter assay//qRT-PCR//Sequencing//Western blot	18758459|20371350|22473208
hsa-mir-19b-3p	MIMAT0000074	ATXN7	6314	HITS-CLIP	22473208
hsa-mir-19b-3p	MIMAT0000074	SCD	6319	HITS-CLIP	22473208
hsa-mir-19b-3p	MIMAT0000074	SEL1L	6400	HITS-CLIP	22473208
hsa-mir-19b-3p	MIMAT0000074	SRSF7	6432	Sequencing	20371350
hsa-mir-19b-3p	MIMAT0000074	SGK1	6446	HITS-CLIP//PAR-CLIP	22473208|23592263
hsa-mir-19b-3p	MIMAT0000074	SKIL	6498	PAR-CLIP	24398324|23446348|22012620|21572407|20371350
hsa-mir-19b-3p	MIMAT0000074	SLC6A8	6535	PAR-CLIP	21572407|20371350
hsa-mir-19b-3p	MIMAT0000074	SLC9A1	6548	HITS-CLIP	22473208
hsa-mir-19b-3p	MIMAT0000074	SMARCA2	6595	HITS-CLIP//Sequencing	20371350|22473208
hsa-mir-19b-3p	MIMAT0000074	SON	6651	Sequencing	20371350
hsa-mir-19b-3p	MIMAT0000074	SOX4	6659	PAR-CLIP	23592263|24398324|23446348|21572407|20371350
hsa-mir-19b-3p	MIMAT0000074	ST13	6767	Immunoprecipitaion	22382630
hsa-mir-19b-3p	MIMAT0000074	STAT5B	6777	HITS-CLIP	23313552
hsa-mir-19b-3p	MIMAT0000074	ELOVL4	6785	Sequencing	20371350
hsa-mir-19b-3p	MIMAT0000074	STK4	6789	HITS-CLIP	22473208
hsa-mir-19b-3p	MIMAT0000074	VAMP1	6843	HITS-CLIP	22473208
hsa-mir-19b-3p	MIMAT0000074	TAF4	6874	HITS-CLIP//Sequencing	20371350|22473208
hsa-mir-19b-3p	MIMAT0000074	TCF4	6925	Sequencing	20371350
hsa-mir-19b-3p	MIMAT0000074	TMBIM6	7009	CLASH//HITS-CLIP//PAR-CLIP	23622248|22473208|23592263|23446348
hsa-mir-19b-3p	MIMAT0000074	TGFB1	7040	qRT-PCR	23433743
hsa-mir-19b-3p	MIMAT0000074	TGFBR2	7048	HITS-CLIP//Luciferase reporter assay//Microarray//PAR-CLIP//qRT-PCR//Sequencing//Western blot	19435428|20371350|22473208|22012620|21572407|27098600|28083843
hsa-mir-19b-3p	MIMAT0000074	TGIF1	7050	PAR-CLIP	22012620|21572407
hsa-mir-19b-3p	MIMAT0000074	THBS1	7057	PAR-CLIP	23592263
hsa-mir-19b-3p	MIMAT0000074	THOP1	7064	Sequencing	20371350
hsa-mir-19b-3p	MIMAT0000074	KLF10	7071	Sequencing	20371350
hsa-mir-19b-3p	MIMAT0000074	TLR2	7097	Luciferase reporter assay//qRT-PCR//Western blot	22105995
hsa-mir-19b-3p	MIMAT0000074	GPR137B	7107	HITS-CLIP	22473208
hsa-mir-19b-3p	MIMAT0000074	TNFAIP3	7128	HITS-CLIP//Luciferase reporter assay//qRT-PCR//Western blot	22473208|27919278
hsa-mir-19b-3p	MIMAT0000074	TNFRSF1B	7133	HITS-CLIP	22473208
hsa-mir-19b-3p	MIMAT0000074	TP53	7157	HITS-CLIP//Immunoblot//Immunohistochemistry//Luciferase reporter assay//qRT-PCR	22473208|24742936
hsa-mir-19b-3p	MIMAT0000074	TRPC3	7222	PAR-CLIP//Sequencing	20371350|21572407
hsa-mir-19b-3p	MIMAT0000074	UBE2A	7319	PAR-CLIP	21572407
hsa-mir-19b-3p	MIMAT0000074	UBE2D3	7323	PAR-CLIP	23446348
hsa-mir-19b-3p	MIMAT0000074	WEE1	7465	Sequencing	20371350
hsa-mir-19b-3p	MIMAT0000074	WNT7B	7477	PAR-CLIP	23592263|26701625
hsa-mir-19b-3p	MIMAT0000074	YY1	7528	PAR-CLIP	23592263|23446348|21572407|20371350
hsa-mir-19b-3p	MIMAT0000074	ZNF711	7552	Sequencing	20371350
hsa-mir-19b-3p	MIMAT0000074	ZNF134	7693	PAR-CLIP	23446348|21572407|20371350
hsa-mir-19b-3p	MIMAT0000074	ZNF138	7697	PAR-CLIP	21572407
hsa-mir-19b-3p	MIMAT0000074	ZNF154	7710	HITS-CLIP//PAR-CLIP	23446348|21572407|20371350
hsa-mir-19b-3p	MIMAT0000074	ZMYM2	7750	Sequencing	20371350
hsa-mir-19b-3p	MIMAT0000074	ZFAND5	7763	PAR-CLIP//Sequencing	20371350|23446348|21572407
hsa-mir-19b-3p	MIMAT0000074	ZNF217	7764	HITS-CLIP//Sequencing	20371350|22473208
hsa-mir-19b-3p	MIMAT0000074	PTP4A1	7803	Sequencing	20371350
hsa-mir-19b-3p	MIMAT0000074	LRP8	7804	Sequencing	20371350
hsa-mir-19b-3p	MIMAT0000074	SLMAP	7871	Sequencing	20371350
hsa-mir-19b-3p	MIMAT0000074	MLLT10	8028	PAR-CLIP	23592263|27292025
hsa-mir-19b-3p	MIMAT0000074	CUL5	8065	qRT-PCR//Western blot	22561557
hsa-mir-19b-3p	MIMAT0000074	FXR1	8087	HITS-CLIP//PAR-CLIP	22473208|26701625
hsa-mir-19b-3p	MIMAT0000074	NCOA3	8202	Western blot	19706389
hsa-mir-19b-3p	MIMAT0000074	FZD6	8323	HITS-CLIP//PAR-CLIP	22473208|23592263|24398324|21572407|20371350
hsa-mir-19b-3p	MIMAT0000074	HIST2H4A	8370	PAR-CLIP	23592263|23446348|20371350
hsa-mir-19b-3p	MIMAT0000074	PIK3R3	8503	HITS-CLIP	22473208
hsa-mir-19b-3p	MIMAT0000074	IFITM1	8519	PAR-CLIP	27292025
hsa-mir-19b-3p	MIMAT0000074	GCM1	8521	Luciferase reporter assay	23438603
hsa-mir-19b-3p	MIMAT0000074	DEGS1	8560	CLASH	23622248
hsa-mir-19b-3p	MIMAT0000074	SLC25A12	8604	HITS-CLIP	22473208
hsa-mir-19b-3p	MIMAT0000074	SOCS1	8651	HITS-CLIP//Luciferase reporter assay//PAR-CLIP//Western blot	18728182|22473208|23592263|22291592
hsa-mir-19b-3p	MIMAT0000074	DDX3Y	8653	HITS-CLIP	22473208
hsa-mir-19b-3p	MIMAT0000074	TNKS	8658	HITS-CLIP	22473208
hsa-mir-19b-3p	MIMAT0000074	STX16	8675	PAR-CLIP	23592263
hsa-mir-19b-3p	MIMAT0000074	CD164	8763	PAR-CLIP	23592263|21572407|27292025
hsa-mir-19b-3p	MIMAT0000074	TNFRSF11A	8792	PAR-CLIP	21572407
hsa-mir-19b-3p	MIMAT0000074	TNFRSF10B	8795	PAR-CLIP	23592263|23446348|26701625
hsa-mir-19b-3p	MIMAT0000074	KAT2B	8850	Luciferase reporter assay//Western blot	18728182
hsa-mir-19b-3p	MIMAT0000074	MBD4	8930	HITS-CLIP	22473208
hsa-mir-19b-3p	MIMAT0000074	USP13	8975	PAR-CLIP	21572407
hsa-mir-19b-3p	MIMAT0000074	WASL	8976	PAR-CLIP	21572407|20371350
hsa-mir-19b-3p	MIMAT0000074	ATP6V0E1	8992	HITS-CLIP//PAR-CLIP	22473208|27292025
hsa-mir-19b-3p	MIMAT0000074	MAP3K14	9020	HITS-CLIP	22473208
hsa-mir-19b-3p	MIMAT0000074	SOCS3	9021	HITS-CLIP	22473208
hsa-mir-19b-3p	MIMAT0000074	MAP7	9053	Sequencing	20371350
hsa-mir-19b-3p	MIMAT0000074	USP8	9101	PAR-CLIP	23446348|20371350
hsa-mir-19b-3p	MIMAT0000074	MTMR6	9107	HITS-CLIP//PAR-CLIP	23592263|23446348|21572407|20371350|26701625|27292025
hsa-mir-19b-3p	MIMAT0000074	DLG5	9231	PAR-CLIP	23592263|21572407|20371350
hsa-mir-19b-3p	MIMAT0000074	BCL7B	9275	HITS-CLIP	22473208
hsa-mir-19b-3p	MIMAT0000074	S1PR2	9294	HITS-CLIP	22473208
hsa-mir-19b-3p	MIMAT0000074	VAMP3	9341	HITS-CLIP//Sequencing	20371350|22473208
hsa-mir-19b-3p	MIMAT0000074	ZFYVE9	9372	PAR-CLIP	23592263|26701625|27292025
hsa-mir-19b-3p	MIMAT0000074	QKI	9444	PAR-CLIP	23446348|21572407
hsa-mir-19b-3p	MIMAT0000074	HOMER1	9456	HITS-CLIP	23824327|27418678
hsa-mir-19b-3p	MIMAT0000074	EIF4E2	9470	HITS-CLIP	22473208
hsa-mir-19b-3p	MIMAT0000074	ATG5	9474	HITS-CLIP	22473208
hsa-mir-19b-3p	MIMAT0000074	SLC4A7	9497	Sequencing	20371350
hsa-mir-19b-3p	MIMAT0000074	VPS4B	9525	Sequencing	20371350
hsa-mir-19b-3p	MIMAT0000074	CLOCK	9575	HITS-CLIP//PAR-CLIP	22473208|22012620
hsa-mir-19b-3p	MIMAT0000074	CTR9	9646	Sequencing	20371350
hsa-mir-19b-3p	MIMAT0000074	RAPGEF2	9693	HITS-CLIP	22473208
hsa-mir-19b-3p	MIMAT0000074	PPP6R2	9701	Sequencing	20371350
hsa-mir-19b-3p	MIMAT0000074	SECISBP2L	9728	HITS-CLIP//PAR-CLIP//Sequencing	20371350|22473208|23592263|26701625
hsa-mir-19b-3p	MIMAT0000074	USP34	9736	Immunoprecipitaion	22382630
hsa-mir-19b-3p	MIMAT0000074	HDAC4	9759	HITS-CLIP	22473208
hsa-mir-19b-3p	MIMAT0000074	MLEC	9761	HITS-CLIP//PAR-CLIP	22473208|21572407|20371350
hsa-mir-19b-3p	MIMAT0000074	RASSF2	9770	HITS-CLIP//Sequencing	20371350|22473208
hsa-mir-19b-3p	MIMAT0000074	SNX17	9784	HITS-CLIP	22473208
hsa-mir-19b-3p	MIMAT0000074	MRPL19	9801	Sequencing	20371350
hsa-mir-19b-3p	MIMAT0000074	GIT2	9815	HITS-CLIP	22473208
hsa-mir-19b-3p	MIMAT0000074	ARHGAP11A	9824	Sequencing	20371350
hsa-mir-19b-3p	MIMAT0000074	SPATA2	9825	HITS-CLIP//PAR-CLIP//Sequencing	20371350|22473208|23446348|26701625|27292025
hsa-mir-19b-3p	MIMAT0000074	GINS1	9837	HITS-CLIP	22473208
hsa-mir-19b-3p	MIMAT0000074	CEP350	9857	HITS-CLIP//PAR-CLIP//Sequencing	20371350|22473208|23446348|21572407
hsa-mir-19b-3p	MIMAT0000074	CEP170	9859	PAR-CLIP	23446348|20371350
hsa-mir-19b-3p	MIMAT0000074	TBC1D4	9882	Sequencing	20371350
hsa-mir-19b-3p	MIMAT0000074	KLHL21	9903	Sequencing	20371350
hsa-mir-19b-3p	MIMAT0000074	G3BP2	9908	PAR-CLIP	24398324|23446348|22012620|21572407|20371350
hsa-mir-19b-3p	MIMAT0000074	LPGAT1	9926	Sequencing	20371350
hsa-mir-19b-3p	MIMAT0000074	WDR1	9948	HITS-CLIP	22473208
hsa-mir-19b-3p	MIMAT0000074	BCL2L11	10018	Luciferase reporter assay	18728182|20190740
hsa-mir-19b-3p	MIMAT0000074	HIPK3	10114	HITS-CLIP//Luciferase reporter assay	17575136|22473208
hsa-mir-19b-3p	MIMAT0000074	MBNL2	10150	HITS-CLIP	22473208
hsa-mir-19b-3p	MIMAT0000074	PLXNC1	10154	HITS-CLIP	22473208
hsa-mir-19b-3p	MIMAT0000074	RNF41	10193	Sequencing	20371350
hsa-mir-19b-3p	MIMAT0000074	MPHOSPH9	10198	Sequencing	20371350
hsa-mir-19b-3p	MIMAT0000074	NUTF2	10204	CLASH	23622248
hsa-mir-19b-3p	MIMAT0000074	STX6	10228	HITS-CLIP//PAR-CLIP	22473208|23592263|23446348|21572407
hsa-mir-19b-3p	MIMAT0000074	DCAF7	10238	HITS-CLIP//PAR-CLIP//Sequencing	20371350|22473208|21572407
hsa-mir-19b-3p	MIMAT0000074	AP3S2	10239	PAR-CLIP//Sequencing	20371350
hsa-mir-19b-3p	MIMAT0000074	DNAJA2	10294	Sequencing	20371350
hsa-mir-19b-3p	MIMAT0000074	DSCR3	10311	HITS-CLIP	22473208
hsa-mir-19b-3p	MIMAT0000074	TNIP1	10318	HITS-CLIP	22473208
hsa-mir-19b-3p	MIMAT0000074	IKZF1	10320	HITS-CLIP	22473208
hsa-mir-19b-3p	MIMAT0000074	BTN2A2	10385	Immunoprecipitaion	22382630
hsa-mir-19b-3p	MIMAT0000074	NDRG1	10397	PAR-CLIP	21572407
hsa-mir-19b-3p	MIMAT0000074	ZER1	10444	Sequencing	20371350
hsa-mir-19b-3p	MIMAT0000074	ZBTB18	10472	HITS-CLIP//PAR-CLIP	22473208|20371350
hsa-mir-19b-3p	MIMAT0000074	SLC9A6	10479	HITS-CLIP	22473208
hsa-mir-19b-3p	MIMAT0000074	SEC23B	10483	Sequencing	20371350
hsa-mir-19b-3p	MIMAT0000074	SEMA6B	10501	Sequencing	20371350
hsa-mir-19b-3p	MIMAT0000074	CHERP	10523	HITS-CLIP	19536157
hsa-mir-19b-3p	MIMAT0000074	ARFGEF1	10565	HITS-CLIP	22473208
hsa-mir-19b-3p	MIMAT0000074	SIVA1	10572	HITS-CLIP//PAR-CLIP	22473208|20371350
hsa-mir-19b-3p	MIMAT0000074	PAICS	10606	HITS-CLIP//PAR-CLIP	22473208|21572407|20371350|26701625|27292025
hsa-mir-19b-3p	MIMAT0000074	TGOLN2	10618	HITS-CLIP//PAR-CLIP	22473208|23592263|21572407|26701625
hsa-mir-19b-3p	MIMAT0000074	SLC12A7	10723	PAR-CLIP	22012620
hsa-mir-19b-3p	MIMAT0000074	ZMYND11	10771	HITS-CLIP//PAR-CLIP	22473208|20371350
hsa-mir-19b-3p	MIMAT0000074	ARPP19	10776	HITS-CLIP//PAR-CLIP	22473208|23592263
hsa-mir-19b-3p	MIMAT0000074	FRS2	10818	HITS-CLIP//PAR-CLIP	22473208|21572407
hsa-mir-19b-3p	MIMAT0000074	MALT1	10892	PAR-CLIP	22012620
hsa-mir-19b-3p	MIMAT0000074	BLCAP	10904	HITS-CLIP//PAR-CLIP//Sequencing	20371350|22473208|23592263|24398324|23446348|21572407
hsa-mir-19b-3p	MIMAT0000074	EHD1	10938	HITS-CLIP	22473208
hsa-mir-19b-3p	MIMAT0000074	SERINC3	10955	PAR-CLIP//Sequencing	20371350|23592263|24398324|23446348|21572407
hsa-mir-19b-3p	MIMAT0000074	PNRC1	10957	HITS-CLIP	22473208
hsa-mir-19b-3p	MIMAT0000074	ADRM1	11047	PAR-CLIP//Sequencing	20371350|23446348|26701625
hsa-mir-19b-3p	MIMAT0000074	RAPGEF4	11069	HITS-CLIP	22473208
hsa-mir-19b-3p	MIMAT0000074	HNRNPUL1	11100	HITS-CLIP//PAR-CLIP	22473208|23446348|21572407
hsa-mir-19b-3p	MIMAT0000074	CIT	11113	HITS-CLIP	22473208
hsa-mir-19b-3p	MIMAT0000074	FGFR1OP	11116	PAR-CLIP	20371350
hsa-mir-19b-3p	MIMAT0000074	KIF3A	11127	HITS-CLIP	22473208
hsa-mir-19b-3p	MIMAT0000074	RASSF1	11186	Sequencing	20371350
hsa-mir-19b-3p	MIMAT0000074	PTENP1	11191	qRT-PCR	25617127
hsa-mir-19b-3p	MIMAT0000074	WBP4	11193	PAR-CLIP	21572407|20371350
hsa-mir-19b-3p	MIMAT0000074	CHEK2	11200	PAR-CLIP	21572407|20371350
hsa-mir-19b-3p	MIMAT0000074	POLI	11201	PAR-CLIP	22100165|22291592
hsa-mir-19b-3p	MIMAT0000074	AKAP2	11217	PAR-CLIP	23446348
hsa-mir-19b-3p	MIMAT0000074	SEC63	11231	HITS-CLIP	22473208
hsa-mir-19b-3p	MIMAT0000074	STK38	11329	HITS-CLIP//Sequencing	20371350|22473208|23313552
hsa-mir-19b-3p	MIMAT0000074	RRAS2	22800	PAR-CLIP//Sequencing	20371350
hsa-mir-19b-3p	MIMAT0000074	PHLDA1	22822	PAR-CLIP	26701625
hsa-mir-19b-3p	MIMAT0000074	RNF44	22838	PAR-CLIP	24398324|20371350|27292025
hsa-mir-19b-3p	MIMAT0000074	ZNF507	22847	CLASH	23622248
hsa-mir-19b-3p	MIMAT0000074	FNDC3A	22862	HITS-CLIP	22473208
hsa-mir-19b-3p	MIMAT0000074	ATG14	22863	HITS-CLIP	22473208
hsa-mir-19b-3p	MIMAT0000074	PPP6R1	22870	PAR-CLIP	23592263|27292025
hsa-mir-19b-3p	MIMAT0000074	ENPP4	22875	HITS-CLIP//PAR-CLIP	22473208|21572407
hsa-mir-19b-3p	MIMAT0000074	KIAA0907	22889	HITS-CLIP	22473208|23313552|21572407
hsa-mir-19b-3p	MIMAT0000074	BAHD1	22893	Sequencing	20371350
hsa-mir-19b-3p	MIMAT0000074	BTBD3	22903	Sequencing	20371350
hsa-mir-19b-3p	MIMAT0000074	EPN2	22905	HITS-CLIP	22473208
hsa-mir-19b-3p	MIMAT0000074	NCBP2	22916	CLASH	23622248
hsa-mir-19b-3p	MIMAT0000074	MAPRE3	22924	Sequencing	20371350
hsa-mir-19b-3p	MIMAT0000074	HABP4	22927	Sequencing	20371350
hsa-mir-19b-3p	MIMAT0000074	SEPHS2	22928	HITS-CLIP	22473208
hsa-mir-19b-3p	MIMAT0000074	RAB18	22931	HITS-CLIP	22473208
hsa-mir-19b-3p	MIMAT0000074	ELL2	22936	PAR-CLIP	23592263
hsa-mir-19b-3p	MIMAT0000074	RAB21	23011	CLASH//HITS-CLIP	23622248|22473208
hsa-mir-19b-3p	MIMAT0000074	PALLD	23022	Sequencing	20371350
hsa-mir-19b-3p	MIMAT0000074	SMG1	23049	HITS-CLIP//PAR-CLIP	22473208|23592263|24398324|21572407|20371350|26701625
hsa-mir-19b-3p	MIMAT0000074	ZNF423	23090	PAR-CLIP	27292025
hsa-mir-19b-3p	MIMAT0000074	CDK19	23097	Sequencing	20371350
hsa-mir-19b-3p	MIMAT0000074	SPART	23111	PAR-CLIP//Sequencing	20371350|23446348|21572407
hsa-mir-19b-3p	MIMAT0000074	TNRC6B	23112	HITS-CLIP//Sequencing	20371350|22473208
hsa-mir-19b-3p	MIMAT0000074	POGZ	23126	PAR-CLIP//Sequencing	20371350|21572407
hsa-mir-19b-3p	MIMAT0000074	GPATCH8	23131	Sequencing	20371350
hsa-mir-19b-3p	MIMAT0000074	MPRIP	23164	PAR-CLIP	21572407|20371350
hsa-mir-19b-3p	MIMAT0000074	EFR3A	23167	HITS-CLIP	22473208
hsa-mir-19b-3p	MIMAT0000074	SLC35D1	23169	Sequencing	20371350
hsa-mir-19b-3p	MIMAT0000074	ZCCHC14	23174	Sequencing	20371350
hsa-mir-19b-3p	MIMAT0000074	RGL1	23179	HITS-CLIP	22473208
hsa-mir-19b-3p	MIMAT0000074	DIP2A	23181	HITS-CLIP	23706177
hsa-mir-19b-3p	MIMAT0000074	RCOR1	23186	HITS-CLIP	22473208
hsa-mir-19b-3p	MIMAT0000074	ARL6IP1	23204	Sequencing	20371350
hsa-mir-19b-3p	MIMAT0000074	FBXO28	23219	PAR-CLIP//Sequencing	20371350|21572407
hsa-mir-19b-3p	MIMAT0000074	SEL1L3	23231	Sequencing	20371350
hsa-mir-19b-3p	MIMAT0000074	ARC	23237	PAR-CLIP	21572407
hsa-mir-19b-3p	MIMAT0000074	ANKRD12	23253	HITS-CLIP	22473208
hsa-mir-19b-3p	MIMAT0000074	CAMTA1	23261	HITS-CLIP	22473208
hsa-mir-19b-3p	MIMAT0000074	EXOC7	23265	HITS-CLIP	22473208
hsa-mir-19b-3p	MIMAT0000074	ADGRL2	23266	Sequencing	20371350
hsa-mir-19b-3p	MIMAT0000074	CAMSAP2	23271	HITS-CLIP//PAR-CLIP	22473208|24398324
hsa-mir-19b-3p	MIMAT0000074	ATMIN	23300	PAR-CLIP//Sequencing	20371350|22012620|21572407
hsa-mir-19b-3p	MIMAT0000074	FKBP15	23307	HITS-CLIP	22473208|23313552
hsa-mir-19b-3p	MIMAT0000074	DMXL2	23312	HITS-CLIP//Sequencing	20371350|22473208
hsa-mir-19b-3p	MIMAT0000074	TRIM2	23321	Sequencing	20371350
hsa-mir-19b-3p	MIMAT0000074	ESYT1	23344	PAR-CLIP//Sequencing	20371350|21572407
hsa-mir-19b-3p	MIMAT0000074	DICER1	23405	PAR-CLIP	23592263|21572407
hsa-mir-19b-3p	MIMAT0000074	SLC44A1	23446	Sequencing	20371350
hsa-mir-19b-3p	MIMAT0000074	SF3B3	23450	HITS-CLIP//PAR-CLIP	22473208|23446348
hsa-mir-19b-3p	MIMAT0000074	CBX5	23468	HITS-CLIP	22473208
hsa-mir-19b-3p	MIMAT0000074	CBX7	23492	HITS-CLIP	22473208
hsa-mir-19b-3p	MIMAT0000074	MACF1	23499	HITS-CLIP	22473208
hsa-mir-19b-3p	MIMAT0000074	DAAM2	23500	Sequencing	20371350
hsa-mir-19b-3p	MIMAT0000074	ZFYVE26	23503	PAR-CLIP	23592263|22012620
hsa-mir-19b-3p	MIMAT0000074	SUZ12	23512	HITS-CLIP	22473208
hsa-mir-19b-3p	MIMAT0000074	SNAPIN	23557	Sequencing	20371350
hsa-mir-19b-3p	MIMAT0000074	WBP2	23558	HITS-CLIP//Sequencing	20371350|22473208
hsa-mir-19b-3p	MIMAT0000074	KLHDC2	23588	HITS-CLIP	22473208
hsa-mir-19b-3p	MIMAT0000074	CD2AP	23607	Sequencing	20371350
hsa-mir-19b-3p	MIMAT0000074	PHLDA3	23612	PAR-CLIP	24398324|26701625
hsa-mir-19b-3p	MIMAT0000074	BACE1	23621	Luciferase reporter assay//Reporter assay	18434550
hsa-mir-19b-3p	MIMAT0000074	KPNA6	23633	PAR-CLIP	23446348|21572407|20371350
hsa-mir-19b-3p	MIMAT0000074	SLC7A11	23657	PAR-CLIP	21572407
hsa-mir-19b-3p	MIMAT0000074	TMEM2	23670	HITS-CLIP	23313552
hsa-mir-19b-3p	MIMAT0000074	STX12	23673	HITS-CLIP	22473208
hsa-mir-19b-3p	MIMAT0000074	CBY1	25776	PAR-CLIP	21572407|20371350
hsa-mir-19b-3p	MIMAT0000074	BAMBI	25805	HITS-CLIP	23313552
hsa-mir-19b-3p	MIMAT0000074	ARMC8	25852	HITS-CLIP	22473208
hsa-mir-19b-3p	MIMAT0000074	ZNF521	25925	Sequencing	20371350
hsa-mir-19b-3p	MIMAT0000074	CLIC4	25932	HITS-CLIP	22473208
hsa-mir-19b-3p	MIMAT0000074	TPGS2	25941	CLASH	23622248
hsa-mir-19b-3p	MIMAT0000074	RNF167	26001	HITS-CLIP	22473208
hsa-mir-19b-3p	MIMAT0000074	LTN1	26046	Sequencing	20371350
hsa-mir-19b-3p	MIMAT0000074	ARHGEF26	26084	PAR-CLIP	21572407
hsa-mir-19b-3p	MIMAT0000074	SERBP1	26135	HITS-CLIP	22473208
hsa-mir-19b-3p	MIMAT0000074	TES	26136	Sequencing	20371350
hsa-mir-19b-3p	MIMAT0000074	GMEB2	26205	Sequencing	20371350
hsa-mir-19b-3p	MIMAT0000074	KLHL3	26249	HITS-CLIP	22473208
hsa-mir-19b-3p	MIMAT0000074	FBXO10	26267	HITS-CLIP	22473208
hsa-mir-19b-3p	MIMAT0000074	FBXO8	26269	PAR-CLIP//Sequencing	20371350|21572407
hsa-mir-19b-3p	MIMAT0000074	AGO1	26523	HITS-CLIP//Sequencing	20371350|22473208
hsa-mir-19b-3p	MIMAT0000074	HBP1	26959	HITS-CLIP//PAR-CLIP//Sequencing	20371350|22473208|21572407
hsa-mir-19b-3p	MIMAT0000074	RNF11	26994	HITS-CLIP//PAR-CLIP//Sequencing	20371350|22473208|23446348|21572407
hsa-mir-19b-3p	MIMAT0000074	NPTN	27020	HITS-CLIP	22473208
hsa-mir-19b-3p	MIMAT0000074	FOXP1	27086	HITS-CLIP	22473208
hsa-mir-19b-3p	MIMAT0000074	SNX5	27131	PAR-CLIP	21572407
hsa-mir-19b-3p	MIMAT0000074	AHDC1	27245	HITS-CLIP	22473208
hsa-mir-19b-3p	MIMAT0000074	KLHL20	27252	HITS-CLIP	22473208
hsa-mir-19b-3p	MIMAT0000074	ZNF544	27300	PAR-CLIP	20371350
hsa-mir-19b-3p	MIMAT0000074	TNRC6A	27327	PAR-CLIP	23592263|24398324|20371350
hsa-mir-19b-3p	MIMAT0000074	SGSM3	27352	Immunoprecipitaion	22382630
hsa-mir-19b-3p	MIMAT0000074	REM1	28954	Immunoprecipitaion	22382630
hsa-mir-19b-3p	MIMAT0000074	MYLIP	29116	Luciferase reporter assay	17575136
hsa-mir-19b-3p	MIMAT0000074	RACGAP1	29127	PAR-CLIP	20371350
hsa-mir-19b-3p	MIMAT0000074	TMOD3	29766	PAR-CLIP	23592263|24398324|21572407|20371350
hsa-mir-19b-3p	MIMAT0000074	CNOT7	29883	HITS-CLIP	22473208
hsa-mir-19b-3p	MIMAT0000074	SEC61A1	29927	HITS-CLIP//PAR-CLIP	22473208|23592263|23446348|21572407|20371350
hsa-mir-19b-3p	MIMAT0000074	PURG	29942	PAR-CLIP	21572407
hsa-mir-19b-3p	MIMAT0000074	NRBP1	29959	HITS-CLIP	22473208
hsa-mir-19b-3p	MIMAT0000074	NRBF2	29982	PAR-CLIP	24398324|21572407|20371350
hsa-mir-19b-3p	MIMAT0000074	TNPO2	30000	HITS-CLIP	22473208
hsa-mir-19b-3p	MIMAT0000074	SH3KBP1	30011	HITS-CLIP	22473208
hsa-mir-19b-3p	MIMAT0000074	DCAF8	50717	Sequencing	20371350
hsa-mir-19b-3p	MIMAT0000074	ZBTB7B	51043	HITS-CLIP	22473208
hsa-mir-19b-3p	MIMAT0000074	ABHD5	51099	PAR-CLIP//Sequencing	20371350|23592263|23446348
hsa-mir-19b-3p	MIMAT0000074	TFB1M	51106	HITS-CLIP	22473208
hsa-mir-19b-3p	MIMAT0000074	RDH11	51109	Sequencing	20371350
hsa-mir-19b-3p	MIMAT0000074	KMT5B	51111	Sequencing	20371350
hsa-mir-19b-3p	MIMAT0000074	IER3IP1	51124	Sequencing	20371350
hsa-mir-19b-3p	MIMAT0000074	RLIM	51132	PAR-CLIP	21572407
hsa-mir-19b-3p	MIMAT0000074	CERCAM	51148	PAR-CLIP	21572407
hsa-mir-19b-3p	MIMAT0000074	PDZD11	51248	Sequencing	20371350
hsa-mir-19b-3p	MIMAT0000074	WAC	51322	HITS-CLIP	22473208
hsa-mir-19b-3p	MIMAT0000074	TNFRSF12A	51330	HITS-CLIP	22473208
hsa-mir-19b-3p	MIMAT0000074	EIF3L	51386	CLASH	23622248
hsa-mir-19b-3p	MIMAT0000074	ZNF107	51427	HITS-CLIP//PAR-CLIP	22473208|20371350
hsa-mir-19b-3p	MIMAT0000074	TMEM138	51524	PAR-CLIP	21572407
hsa-mir-19b-3p	MIMAT0000074	GSKIP	51527	HITS-CLIP	22473208
hsa-mir-19b-3p	MIMAT0000074	RAB14	51552	HITS-CLIP//PAR-CLIP	22473208|23592263
hsa-mir-19b-3p	MIMAT0000074	AZIN1	51582	HITS-CLIP	22473208
hsa-mir-19b-3p	MIMAT0000074	TRIM33	51592	HITS-CLIP//PAR-CLIP//Sequencing	20371350|22473208|21572407
hsa-mir-19b-3p	MIMAT0000074	KLF13	51621	HITS-CLIP	22473208
hsa-mir-19b-3p	MIMAT0000074	CAB39	51719	HITS-CLIP	22473208
hsa-mir-19b-3p	MIMAT0000074	RAPGEF6	51735	HITS-CLIP	22473208
hsa-mir-19b-3p	MIMAT0000074	ARID4B	51742	Luciferase reporter assay//Sequencing	17575136|20371350
hsa-mir-19b-3p	MIMAT0000074	RAB8B	51762	HITS-CLIP	22473208
hsa-mir-19b-3p	MIMAT0000074	SIX4	51804	Sequencing	20371350
hsa-mir-19b-3p	MIMAT0000074	NUP54	53371	HITS-CLIP//PAR-CLIP	22473208|23446348|21572407|20371350
hsa-mir-19b-3p	MIMAT0000074	MBD3	53615	HITS-CLIP	23824327
hsa-mir-19b-3p	MIMAT0000074	CSNK1G1	53944	Sequencing	20371350
hsa-mir-19b-3p	MIMAT0000074	BRWD1	54014	HITS-CLIP//PAR-CLIP	21572407|23313552
hsa-mir-19b-3p	MIMAT0000074	SLC37A1	54020	HITS-CLIP	22473208
hsa-mir-19b-3p	MIMAT0000074	SLC38A2	54407	HITS-CLIP//PAR-CLIP	22473208|23592263|21572407
hsa-mir-19b-3p	MIMAT0000074	GFOD1	54438	Sequencing	20371350
hsa-mir-19b-3p	MIMAT0000074	CCSER2	54462	HITS-CLIP	22473208
hsa-mir-19b-3p	MIMAT0000074	ANKIB1	54467	HITS-CLIP	22473208
hsa-mir-19b-3p	MIMAT0000074	RNF216	54476	HITS-CLIP	22473208
hsa-mir-19b-3p	MIMAT0000074	MTMR12	54545	HITS-CLIP	22473208
hsa-mir-19b-3p	MIMAT0000074	SGTB	54557	Sequencing	20371350
hsa-mir-19b-3p	MIMAT0000074	INO80	54617	HITS-CLIP	22473208
hsa-mir-19b-3p	MIMAT0000074	TBC1D13	54662	Sequencing	20371350
hsa-mir-19b-3p	MIMAT0000074	TMEM106B	54664	HITS-CLIP	22473208
hsa-mir-19b-3p	MIMAT0000074	OTUD4	54726	HITS-CLIP//Sequencing	20371350|22473208
hsa-mir-19b-3p	MIMAT0000074	FBLIM1	54751	PAR-CLIP	23592263|20371350
hsa-mir-19b-3p	MIMAT0000074	RNF111	54778	HITS-CLIP//Sequencing	20371350|22473208
hsa-mir-19b-3p	MIMAT0000074	AFTPH	54812	HITS-CLIP	22473208
hsa-mir-19b-3p	MIMAT0000074	SWT1	54823	Immunoprecipitaion	22382630
hsa-mir-19b-3p	MIMAT0000074	WBP1L	54838	Sequencing	20371350
hsa-mir-19b-3p	MIMAT0000074	MFSD6	54842	HITS-CLIP	22473208
hsa-mir-19b-3p	MIMAT0000074	DEF8	54849	HITS-CLIP	22473208
hsa-mir-19b-3p	MIMAT0000074	FAM46C	54855	HITS-CLIP	22473208
hsa-mir-19b-3p	MIMAT0000074	CC2D1A	54862	HITS-CLIP	22473208
hsa-mir-19b-3p	MIMAT0000074	CASZ1	54897	PAR-CLIP	21572407|20371350
hsa-mir-19b-3p	MIMAT0000074	SEMA4C	54910	HITS-CLIP//PAR-CLIP//Sequencing	20371350|24398324|23446348|23824327
hsa-mir-19b-3p	MIMAT0000074	YTHDF1	54915	PAR-CLIP	23592263|23446348|21572407
hsa-mir-19b-3p	MIMAT0000074	C2orf42	54980	HITS-CLIP	22473208
hsa-mir-19b-3p	MIMAT0000074	ATG16L1	55054	HITS-CLIP	22473208
hsa-mir-19b-3p	MIMAT0000074	TMEM45A	55076	Sequencing	20371350
hsa-mir-19b-3p	MIMAT0000074	ATG2B	55102	HITS-CLIP	22473208
hsa-mir-19b-3p	MIMAT0000074	CEP55	55165	PAR-CLIP	21572407|20371350
hsa-mir-19b-3p	MIMAT0000074	KLHL11	55175	PAR-CLIP	23592263|23446348|21572407|20371350
hsa-mir-19b-3p	MIMAT0000074	C11orf57	55216	HITS-CLIP//PAR-CLIP	22473208|23592263
hsa-mir-19b-3p	MIMAT0000074	CPPED1	55313	Sequencing	20371350
hsa-mir-19b-3p	MIMAT0000074	AGPAT5	55326	PAR-CLIP	23592263
hsa-mir-19b-3p	MIMAT0000074	WDR33	55339	Sequencing	20371350
hsa-mir-19b-3p	MIMAT0000074	RBM38	55544	PAR-CLIP	21572407|26701625
hsa-mir-19b-3p	MIMAT0000074	SOX6	55553	PAR-CLIP	21572407
hsa-mir-19b-3p	MIMAT0000074	FAM46A	55603	Sequencing	20371350
hsa-mir-19b-3p	MIMAT0000074	ANKRD10	55608	Sequencing	20371350
hsa-mir-19b-3p	MIMAT0000074	ZDHHC7	55625	HITS-CLIP//PAR-CLIP	22473208|20371350
hsa-mir-19b-3p	MIMAT0000074	DEPDC1	55635	PAR-CLIP	21572407
hsa-mir-19b-3p	MIMAT0000074	SYBU	55638	Sequencing	20371350
hsa-mir-19b-3p	MIMAT0000074	SLC48A1	55652	PAR-CLIP	23592263
hsa-mir-19b-3p	MIMAT0000074	HIF1AN	55662	Sequencing	20371350
hsa-mir-19b-3p	MIMAT0000074	MREG	55686	Sequencing	20371350
hsa-mir-19b-3p	MIMAT0000074	BTBD7	55727	HITS-CLIP	22473208
hsa-mir-19b-3p	MIMAT0000074	TXLNG	55787	PAR-CLIP	21572407
hsa-mir-19b-3p	MIMAT0000074	MBNL3	55796	PAR-CLIP	21572407|20371350
hsa-mir-19b-3p	MIMAT0000074	CENPN	55839	Sequencing	20371350
hsa-mir-19b-3p	MIMAT0000074	ALG1	56052	PAR-CLIP	21572407
hsa-mir-19b-3p	MIMAT0000074	WDR45B	56270	PAR-CLIP	23592263|24398324|21572407|20371350|26701625
hsa-mir-19b-3p	MIMAT0000074	TMEM9B	56674	HITS-CLIP//Sequencing	20371350|22473208
hsa-mir-19b-3p	MIMAT0000074	MFF	56947	PAR-CLIP	21572407|20371350
hsa-mir-19b-3p	MIMAT0000074	SMYD2	56950	Sequencing	20371350
hsa-mir-19b-3p	MIMAT0000074	OTUD7B	56957	HITS-CLIP	22473208
hsa-mir-19b-3p	MIMAT0000074	STOX2	56977	PAR-CLIP	21572407|20371350
hsa-mir-19b-3p	MIMAT0000074	CCNL1	57018	PAR-CLIP//Sequencing	20371350|24398324|23446348|21572407
hsa-mir-19b-3p	MIMAT0000074	ANKRD50	57182	PAR-CLIP	23592263
hsa-mir-19b-3p	MIMAT0000074	GATAD2B	57459	HITS-CLIP	22473208
hsa-mir-19b-3p	MIMAT0000074	CNOT6	57472	HITS-CLIP//Sequencing	20371350|22473208
hsa-mir-19b-3p	MIMAT0000074	HEG1	57493	Sequencing	20371350
hsa-mir-19b-3p	MIMAT0000074	MKL2	57496	HITS-CLIP	22473208
hsa-mir-19b-3p	MIMAT0000074	MAVS	57506	PAR-CLIP	21572407|20371350
hsa-mir-19b-3p	MIMAT0000074	MTUS1	57509	Luciferase reporter assay//qRT-PCR//Western blot	28364280
hsa-mir-19b-3p	MIMAT0000074	HECW2	57520	HITS-CLIP	22473208
hsa-mir-19b-3p	MIMAT0000074	CGN	57530	Sequencing	20371350
hsa-mir-19b-3p	MIMAT0000074	NUFIP2	57532	HITS-CLIP	22473208
hsa-mir-19b-3p	MIMAT0000074	KLHL42	57542	HITS-CLIP	22473208
hsa-mir-19b-3p	MIMAT0000074	ARRDC3	57561	HITS-CLIP//Sequencing	20371350|22473208
hsa-mir-19b-3p	MIMAT0000074	PCDH10	57575	HITS-CLIP	22473208
hsa-mir-19b-3p	MIMAT0000074	KIAA1468	57614	HITS-CLIP	22473208
hsa-mir-19b-3p	MIMAT0000074	ZBTB4	57659	HITS-CLIP//PAR-CLIP//Sequencing	20371350|22473208|24398324|21572407
hsa-mir-19b-3p	MIMAT0000074	BEND3	57673	HITS-CLIP//PAR-CLIP	22473208|23446348|21572407|20371350
hsa-mir-19b-3p	MIMAT0000074	GPAM	57678	HITS-CLIP	22473208
hsa-mir-19b-3p	MIMAT0000074	USP37	57695	HITS-CLIP//Sequencing	20371350|22473208|23313552
hsa-mir-19b-3p	MIMAT0000074	MIER1	57708	HITS-CLIP	22473208
hsa-mir-19b-3p	MIMAT0000074	CCAR2	57805	Sequencing	20371350
hsa-mir-19b-3p	MIMAT0000074	RAP2C	57826	HITS-CLIP//Sequencing	20371350|22473208
hsa-mir-19b-3p	MIMAT0000074	PTBP2	58155	HITS-CLIP//PAR-CLIP	24398324|23446348|21572407|20371350|23706177|27292025
hsa-mir-19b-3p	MIMAT0000074	ABHD17C	58489	HITS-CLIP	22473208
hsa-mir-19b-3p	MIMAT0000074	RBM25	58517	HITS-CLIP	22473208
hsa-mir-19b-3p	MIMAT0000074	MID1IP1	58526	HITS-CLIP//PAR-CLIP//Sequencing	20371350|24398324|23446348|21572407
hsa-mir-19b-3p	MIMAT0000074	RRAGD	58528	PAR-CLIP	23446348|20371350
hsa-mir-19b-3p	MIMAT0000074	ENPP5	59084	PAR-CLIP//Sequencing	20371350|21572407
hsa-mir-19b-3p	MIMAT0000074	ELOVL5	60481	CLASH//HITS-CLIP//PAR-CLIP	23622248|22473208|23446348|21572407|20371350
hsa-mir-19b-3p	MIMAT0000074	MRPL17	63875	PAR-CLIP	23446348|21572407|20371350
hsa-mir-19b-3p	MIMAT0000074	NAPB	63908	HITS-CLIP	22473208
hsa-mir-19b-3p	MIMAT0000074	KIF13A	63971	PAR-CLIP	23592263|24398324|21572407|26701625
hsa-mir-19b-3p	MIMAT0000074	SMOC1	64093	PAR-CLIP	21572407
hsa-mir-19b-3p	MIMAT0000074	XYLT2	64132	Sequencing	20371350
hsa-mir-19b-3p	MIMAT0000074	ARHGEF28	64283	Immunoprecipitaion	22382630
hsa-mir-19b-3p	MIMAT0000074	ZMAT3	64393	PAR-CLIP	24398324|23446348|22012620|21572407|20371350
hsa-mir-19b-3p	MIMAT0000074	GIGYF1	64599	HITS-CLIP//PAR-CLIP	22473208|21572407|26701625
hsa-mir-19b-3p	MIMAT0000074	ATPAF1	64756	HITS-CLIP	22473208
hsa-mir-19b-3p	MIMAT0000074	CREB3L2	64764	HITS-CLIP//Sequencing	20371350|22473208
hsa-mir-19b-3p	MIMAT0000074	MRPL32	64983	CLASH	23622248
hsa-mir-19b-3p	MIMAT0000074	WNK1	65125	HITS-CLIP	22473208
hsa-mir-19b-3p	MIMAT0000074	WNK3	65267	HITS-CLIP//PAR-CLIP	21572407
hsa-mir-19b-3p	MIMAT0000074	BRD9	65980	HITS-CLIP	22473208
hsa-mir-19b-3p	MIMAT0000074	CAPRIN2	65981	PAR-CLIP	23592263|20371350
hsa-mir-19b-3p	MIMAT0000074	TRAK2	66008	HITS-CLIP	22473208
hsa-mir-19b-3p	MIMAT0000074	PRRG4	79056	PAR-CLIP	20371350
hsa-mir-19b-3p	MIMAT0000074	DERL1	79139	Sequencing	20371350
hsa-mir-19b-3p	MIMAT0000074	MBOAT7	79143	Sequencing	20371350
hsa-mir-19b-3p	MIMAT0000074	GNPTAB	79158	PAR-CLIP	21572407
hsa-mir-19b-3p	MIMAT0000074	FYCO1	79443	Sequencing	20371350
hsa-mir-19b-3p	MIMAT0000074	ADIPOR2	79602	HITS-CLIP	22473208
hsa-mir-19b-3p	MIMAT0000074	DHX40	79665	HITS-CLIP	22473208
hsa-mir-19b-3p	MIMAT0000074	PLEKHF2	79666	PAR-CLIP	24398324|21572407
hsa-mir-19b-3p	MIMAT0000074	FN3KRP	79672	HITS-CLIP	22473208
hsa-mir-19b-3p	MIMAT0000074	VPS37B	79720	HITS-CLIP//PAR-CLIP	22473208|23446348
hsa-mir-19b-3p	MIMAT0000074	E2F8	79733	HITS-CLIP//PAR-CLIP//Sequencing	20371350|22473208|21572407
hsa-mir-19b-3p	MIMAT0000074	ZFHX4	79776	CLASH	23622248
hsa-mir-19b-3p	MIMAT0000074	SHCBP1	79801	HITS-CLIP//Sequencing	20371350|22473208
hsa-mir-19b-3p	MIMAT0000074	PTCD2	79810	HITS-CLIP	23824327
hsa-mir-19b-3p	MIMAT0000074	RPAP2	79871	HITS-CLIP	27418678
hsa-mir-19b-3p	MIMAT0000074	DSN1	79980	PAR-CLIP	21572407
hsa-mir-19b-3p	MIMAT0000074	CHD9	80205	HITS-CLIP	22473208
hsa-mir-19b-3p	MIMAT0000074	COQ10B	80219	HITS-CLIP	22473208
hsa-mir-19b-3p	MIMAT0000074	WDR26	80232	PAR-CLIP//Sequencing	20371350|21572407
hsa-mir-19b-3p	MIMAT0000074	C16orf70	80262	HITS-CLIP//PAR-CLIP//Sequencing	20371350|22473208|21572407
hsa-mir-19b-3p	MIMAT0000074	MED28	80306	Immunoprecipitaion	22382630
hsa-mir-19b-3p	MIMAT0000074	EPC1	80314	Sequencing	20371350
hsa-mir-19b-3p	MIMAT0000074	WNT10A	80326	HITS-CLIP	22473208
hsa-mir-19b-3p	MIMAT0000074	NDFIP1	80762	Immunoprecipitaion	22382630
hsa-mir-19b-3p	MIMAT0000074	NDEL1	81565	Sequencing	20371350
hsa-mir-19b-3p	MIMAT0000074	PDRG1	81572	PAR-CLIP//Sequencing	20371350|23592263|24398324|23446348|21572407
hsa-mir-19b-3p	MIMAT0000074	FAM83D	81610	HITS-CLIP	22473208
hsa-mir-19b-3p	MIMAT0000074	SBF2	81846	HITS-CLIP	22473208
hsa-mir-19b-3p	MIMAT0000074	RASSF5	83593	HITS-CLIP	22473208
hsa-mir-19b-3p	MIMAT0000074	AMMECR1L	83607	HITS-CLIP	22473208|23313552
hsa-mir-19b-3p	MIMAT0000074	TMTC1	83857	HITS-CLIP	19536157
hsa-mir-19b-3p	MIMAT0000074	RAB34	83871	PAR-CLIP//Sequencing	20371350|21572407
hsa-mir-19b-3p	MIMAT0000074	KCTD10	83892	PAR-CLIP//Sequencing	20371350|23592263|24398324|26701625
hsa-mir-19b-3p	MIMAT0000074	KATNAL1	84056	HITS-CLIP//Sequencing	20371350|22473208
hsa-mir-19b-3p	MIMAT0000074	ZNF644	84146	PAR-CLIP//Sequencing	20371350|23592263
hsa-mir-19b-3p	MIMAT0000074	RPF2	84154	PAR-CLIP	21572407|20371350
hsa-mir-19b-3p	MIMAT0000074	TMEM117	84216	PAR-CLIP	21572407
hsa-mir-19b-3p	MIMAT0000074	ZDHHC18	84243	PAR-CLIP	20371350
hsa-mir-19b-3p	MIMAT0000074	NICN1	84276	PAR-CLIP	23708386|23446348
hsa-mir-19b-3p	MIMAT0000074	BTBD10	84280	Sequencing	20371350
hsa-mir-19b-3p	MIMAT0000074	TMEM107	84314	Immunoprecipitaion	22382630
hsa-mir-19b-3p	MIMAT0000074	LZIC	84328	PAR-CLIP	23446348|20371350
hsa-mir-19b-3p	MIMAT0000074	MCRIP2	84331	PAR-CLIP	23446348|21572407|20371350
hsa-mir-19b-3p	MIMAT0000074	ABHD14B	84836	PAR-CLIP	23592263
hsa-mir-19b-3p	MIMAT0000074	MIGA2	84895	PAR-CLIP	23592263|27292025
hsa-mir-19b-3p	MIMAT0000074	TBRG1	84897	PAR-CLIP	23446348|21572407|20371350
hsa-mir-19b-3p	MIMAT0000074	NFATC2IP	84901	PAR-CLIP	21572407|20371350
hsa-mir-19b-3p	MIMAT0000074	PPP1R15B	84919	PAR-CLIP//Sequencing	20371350|24398324|23446348|22012620|21572407
hsa-mir-19b-3p	MIMAT0000074	RAB2B	84932	HITS-CLIP	22473208
hsa-mir-19b-3p	MIMAT0000074	ALKBH6	84964	Immunoprecipitaion	22382630
hsa-mir-19b-3p	MIMAT0000074	ALG2	85365	HITS-CLIP//Sequencing	20371350|22473208
hsa-mir-19b-3p	MIMAT0000074	ZIC5	85416	PAR-CLIP	21572407
hsa-mir-19b-3p	MIMAT0000074	LMLN	89782	PAR-CLIP	23446348|21572407
hsa-mir-19b-3p	MIMAT0000074	C5orf30	90355	HITS-CLIP	22473208
hsa-mir-19b-3p	MIMAT0000074	SAMD1	90378	Sequencing	20371350
hsa-mir-19b-3p	MIMAT0000074	ANGEL2	90806	HITS-CLIP	22473208
hsa-mir-19b-3p	MIMAT0000074	SESTD1	91404	Sequencing	20371350
hsa-mir-19b-3p	MIMAT0000074	BTF3L4	91408	HITS-CLIP//PAR-CLIP	22473208|23592263|21572407|20371350
hsa-mir-19b-3p	MIMAT0000074	ACBD5	91452	HITS-CLIP//PAR-CLIP	22473208|21572407
hsa-mir-19b-3p	MIMAT0000074	LONRF1	91694	HITS-CLIP//PAR-CLIP//Sequencing	20371350|22473208|21572407
hsa-mir-19b-3p	MIMAT0000074	YTHDC1	91746	Sequencing	20371350
hsa-mir-19b-3p	MIMAT0000074	WDR20	91833	HITS-CLIP	22473208
hsa-mir-19b-3p	MIMAT0000074	DSEL	92126	PAR-CLIP	27292025
hsa-mir-19b-3p	MIMAT0000074	PXYLP1	92370	Sequencing	20371350
hsa-mir-19b-3p	MIMAT0000074	MOB1B	92597	PAR-CLIP	23446348|21572407|20371350
hsa-mir-19b-3p	MIMAT0000074	ZBTB47	92999	PAR-CLIP	23446348|21572407|20371350
hsa-mir-19b-3p	MIMAT0000074	MMGT1	93380	PAR-CLIP	23592263|24398324|23446348|22012620|21572407|20371350
hsa-mir-19b-3p	MIMAT0000074	PIGS	94005	HITS-CLIP	22473208
hsa-mir-19b-3p	MIMAT0000074	ARHGAP12	94134	HITS-CLIP//PAR-CLIP//Sequencing	20371350|22473208|21572407
hsa-mir-19b-3p	MIMAT0000074	FOXQ1	94234	PAR-CLIP	23592263|27292025
hsa-mir-19b-3p	MIMAT0000074	TP53INP1	94241	HITS-CLIP	22473208
hsa-mir-19b-3p	MIMAT0000074	EGLN3	112399	Sequencing	20371350
hsa-mir-19b-3p	MIMAT0000074	NACC1	112939	PAR-CLIP	23592263|20371350
hsa-mir-19b-3p	MIMAT0000074	SLC46A1	113235	PAR-CLIP	23446348
hsa-mir-19b-3p	MIMAT0000074	CYP2U1	113612	PAR-CLIP//Sequencing	20371350|21572407
hsa-mir-19b-3p	MIMAT0000074	MCM3AP-AS1	114044	HITS-CLIP	22473208
hsa-mir-19b-3p	MIMAT0000074	ZNF618	114991	HITS-CLIP	27418678
hsa-mir-19b-3p	MIMAT0000074	MB21D1	115004	PAR-CLIP	23592263|24398324|20371350
hsa-mir-19b-3p	MIMAT0000074	EVI5L	115704	HITS-CLIP//PAR-CLIP	22473208|21572407
hsa-mir-19b-3p	MIMAT0000074	WDFY2	115825	Immunoprecipitaion	22382630
hsa-mir-19b-3p	MIMAT0000074	ZNF526	116115	HITS-CLIP	22473208
hsa-mir-19b-3p	MIMAT0000074	NUS1	116150	PAR-CLIP	22291592
hsa-mir-19b-3p	MIMAT0000074	MED12L	116931	PAR-CLIP	23446348|21572407|20371350
hsa-mir-19b-3p	MIMAT0000074	ARAP2	116984	HITS-CLIP	22473208
hsa-mir-19b-3p	MIMAT0000074	FAT3	120114	Sequencing	20371350
hsa-mir-19b-3p	MIMAT0000074	LRIG3	121227	Sequencing	20371350
hsa-mir-19b-3p	MIMAT0000074	RHEBL1	121268	Sequencing	20371350
hsa-mir-19b-3p	MIMAT0000074	SLAIN1	122060	Sequencing	20371350
hsa-mir-19b-3p	MIMAT0000074	FRMD6	122786	HITS-CLIP	22473208
hsa-mir-19b-3p	MIMAT0000074	SOCS4	122809	Sequencing	20371350
hsa-mir-19b-3p	MIMAT0000074	NIPA1	123606	HITS-CLIP//PAR-CLIP	22473208|23446348|20371350
hsa-mir-19b-3p	MIMAT0000074	DCUN1D3	123879	PAR-CLIP	21572407
hsa-mir-19b-3p	MIMAT0000074	TPRG1L	127262	PAR-CLIP	27292025
hsa-mir-19b-3p	MIMAT0000074	ARL8A	127829	HITS-CLIP//PAR-CLIP	22473208|21572407
hsa-mir-19b-3p	MIMAT0000074	DCBLD2	131566	PAR-CLIP	26701625
hsa-mir-19b-3p	MIMAT0000074	PABPC4L	132430	PAR-CLIP	20371350
hsa-mir-19b-3p	MIMAT0000074	C5orf24	134553	HITS-CLIP	22473208
hsa-mir-19b-3p	MIMAT0000074	CLVS2	134829	PAR-CLIP	20371350
hsa-mir-19b-3p	MIMAT0000074	VPS37A	137492	PAR-CLIP	21572407
hsa-mir-19b-3p	MIMAT0000074	NACC2	138151	PAR-CLIP//Sequencing	20371350|23446348
hsa-mir-19b-3p	MIMAT0000074	SOGA1	140710	Sequencing	20371350
hsa-mir-19b-3p	MIMAT0000074	DYNLL2	140735	Sequencing	20371350
hsa-mir-19b-3p	MIMAT0000074	SMCR8	140775	Sequencing	20371350
hsa-mir-19b-3p	MIMAT0000074	SAMD8	142891	PAR-CLIP//Sequencing	20371350|21572407
hsa-mir-19b-3p	MIMAT0000074	SESN3	143686	PAR-CLIP	23446348
hsa-mir-19b-3p	MIMAT0000074	PIWIL4	143689	Immunoprecipitaion	22382630
hsa-mir-19b-3p	MIMAT0000074	SPTY2D1	144108	Sequencing	20371350
hsa-mir-19b-3p	MIMAT0000074	C12orf66	144577	Sequencing	20371350
hsa-mir-19b-3p	MIMAT0000074	TOM1L2	146691	Sequencing	20371350
hsa-mir-19b-3p	MIMAT0000074	ODF4	146852	HITS-CLIP	23824327
hsa-mir-19b-3p	MIMAT0000074	ZNF417	147687	Sequencing	20371350
hsa-mir-19b-3p	MIMAT0000074	PHF13	148479	HITS-CLIP	22473208
hsa-mir-19b-3p	MIMAT0000074	B3GALNT2	148789	PAR-CLIP	27292025
hsa-mir-19b-3p	MIMAT0000074	SLC30A7	148867	HITS-CLIP//PAR-CLIP	22473208|21572407
hsa-mir-19b-3p	MIMAT0000074	CCDC80	151887	PAR-CLIP	20371350
hsa-mir-19b-3p	MIMAT0000074	MB21D2	151963	PAR-CLIP//Sequencing	20371350|21572407
hsa-mir-19b-3p	MIMAT0000074	FAM218A	152756	Immunoprecipitaion	22382630
hsa-mir-19b-3p	MIMAT0000074	CREBRF	153222	PAR-CLIP	21572407
hsa-mir-19b-3p	MIMAT0000074	RNF145	153830	Sequencing	20371350
hsa-mir-19b-3p	MIMAT0000074	CAMSAP1	157922	HITS-CLIP//Sequencing	20371350|23313552
hsa-mir-19b-3p	MIMAT0000074	PRUNE2	158471	PAR-CLIP//Sequencing	20371350|21572407
hsa-mir-19b-3p	MIMAT0000074	MOSPD2	158747	Sequencing	20371350
hsa-mir-19b-3p	MIMAT0000074	PPTC7	160760	PAR-CLIP	23446348|22012620|21572407|20371350
hsa-mir-19b-3p	MIMAT0000074	DGKH	160851	PAR-CLIP	22012620
hsa-mir-19b-3p	MIMAT0000074	ZNF567	163081	Sequencing	20371350
hsa-mir-19b-3p	MIMAT0000074	SDE2	163859	HITS-CLIP//PAR-CLIP	22473208|26701625|27292025
hsa-mir-19b-3p	MIMAT0000074	PRICKLE2	166336	PAR-CLIP	21572407
hsa-mir-19b-3p	MIMAT0000074	PAPD4	167153	PAR-CLIP//Sequencing	20371350|21572407
hsa-mir-19b-3p	MIMAT0000074	DCP2	167227	HITS-CLIP	22473208
hsa-mir-19b-3p	MIMAT0000074	ZNF800	168850	HITS-CLIP//PAR-CLIP	22473208|23592263|24398324|23446348|22012620|21572407|20371350|26701625|27292025
hsa-mir-19b-3p	MIMAT0000074	TMEM64	169200	PAR-CLIP	22012620|20371350
hsa-mir-19b-3p	MIMAT0000074	ZNF721	170960	HITS-CLIP//Sequencing	20371350|22473208
hsa-mir-19b-3p	MIMAT0000074	SPTSSA	171546	HITS-CLIP	22473208
hsa-mir-19b-3p	MIMAT0000074	AGO3	192669	PAR-CLIP	21572407
hsa-mir-19b-3p	MIMAT0000074	ZNF367	195828	PAR-CLIP	21572407|20371350
hsa-mir-19b-3p	MIMAT0000074	DENND6A	201627	HITS-CLIP	22473208
hsa-mir-19b-3p	MIMAT0000074	HIPK1	204851	Immunofluorescence//Luciferase reporter assay//Microarray//qRT-PCR//Sequencing//Western blot	20371350|23868977
hsa-mir-19b-3p	MIMAT0000074	PATL1	219988	HITS-CLIP//PAR-CLIP//Sequencing	20371350|22473208|23592263|23446348
hsa-mir-19b-3p	MIMAT0000074	OTUD1	220213	HITS-CLIP//Sequencing	20371350|22473208
hsa-mir-19b-3p	MIMAT0000074	REEP3	221035	HITS-CLIP	22473208
hsa-mir-19b-3p	MIMAT0000074	JAZF1	221895	PAR-CLIP	21572407
hsa-mir-19b-3p	MIMAT0000074	ATXN7L1	222255	Sequencing	20371350
hsa-mir-19b-3p	MIMAT0000074	KCTD20	222658	Sequencing	20371350
hsa-mir-19b-3p	MIMAT0000074	PRR14L	253143	HITS-CLIP	22473208
hsa-mir-19b-3p	MIMAT0000074	LCLAT1	253558	HITS-CLIP//PAR-CLIP	22473208|21572407|20371350
hsa-mir-19b-3p	MIMAT0000074	UBN2	254048	PAR-CLIP	23446348|22012620|21572407|20371350|27292025
hsa-mir-19b-3p	MIMAT0000074	BRWD3	254065	PAR-CLIP	23592263
hsa-mir-19b-3p	MIMAT0000074	ELMOD2	255520	HITS-CLIP//PAR-CLIP	22473208|21572407
hsa-mir-19b-3p	MIMAT0000074	STEAP2	261729	Sequencing	20371350
hsa-mir-19b-3p	MIMAT0000074	RBM20	282996	PAR-CLIP	23446348|22012620
hsa-mir-19b-3p	MIMAT0000074	PGM2L1	283209	HITS-CLIP	22473208
hsa-mir-19b-3p	MIMAT0000074	TTC9C	283237	Immunoprecipitaion	22382630
hsa-mir-19b-3p	MIMAT0000074	ANKRD52	283373	Sequencing	20371350
hsa-mir-19b-3p	MIMAT0000074	SIRPB2	284759	Immunoprecipitaion	22382630
hsa-mir-19b-3p	MIMAT0000074	EOGT	285203	PAR-CLIP	23592263|21572407|27292025
hsa-mir-19b-3p	MIMAT0000074	C5orf51	285636	HITS-CLIP//PAR-CLIP	22473208|23592263
hsa-mir-19b-3p	MIMAT0000074	LIN9	286826	HITS-CLIP	22473208
hsa-mir-19b-3p	MIMAT0000074	TRIM59	286827	Sequencing	20371350
hsa-mir-19b-3p	MIMAT0000074	CCDC137	339230	HITS-CLIP//PAR-CLIP	22473208|20371350
hsa-mir-19b-3p	MIMAT0000074	ZNF680	340252	PAR-CLIP	20371350
hsa-mir-19b-3p	MIMAT0000074	NCKAP5	344148	Sequencing	20371350
hsa-mir-19b-3p	MIMAT0000074	MTX3	345778	HITS-CLIP	23824327
hsa-mir-19b-3p	MIMAT0000074	ARPIN	348110	HITS-CLIP	22473208
hsa-mir-19b-3p	MIMAT0000074	MIGA1	374986	HITS-CLIP	22473208
hsa-mir-19b-3p	MIMAT0000074	SLC27A1	376497	HITS-CLIP	22473208
hsa-mir-19b-3p	MIMAT0000074	CA13	377677	Sequencing	20371350
hsa-mir-19b-3p	MIMAT0000074	C11orf96	387763	Sequencing	20371350
hsa-mir-19b-3p	MIMAT0000074	FAM102A	399665	HITS-CLIP	22473208
hsa-mir-19b-3p	MIMAT0000074	ZNF772	400720	Immunoprecipitaion//PAR-CLIP	21572407|20371350|22382630
hsa-mir-19b-3p	MIMAT0000074	IDNK	414328	HITS-CLIP	22473208
hsa-mir-19b-3p	MIMAT0000074	PALM2-AKAP2	445815	PAR-CLIP	23446348
hsa-mir-19b-3p	MIMAT0000074	FBXO48	554251	HITS-CLIP	22473208
hsa-mir-19b-3p	MIMAT0000074	HIST2H4B	554313	PAR-CLIP	23592263|23446348|20371350
hsa-mir-19b-3p	MIMAT0000074	LOC613266	613266	HITS-CLIP	22473208
hsa-mir-19b-3p	MIMAT0000074	C6orf132	647024	HITS-CLIP	23824327
hsa-mir-19b-3p	MIMAT0000074	SFTPA1	653509	PAR-CLIP	21572407
hsa-mir-19b-3p	MIMAT0000074	IMPDH1P11	727833	PAR-CLIP	23592263|23446348|20371350
hsa-mir-19b-3p	MIMAT0000074	C15orf38-AP3S2	100526783	PAR-CLIP	20371350
hsa-mir-374a-5p	MIMAT0000727	ABCF1	23	HITS-CLIP//PAR-CLIP	23446348|22012620|21572407|20371350
hsa-mir-374a-5p	MIMAT0000727	ACTN4	81	HITS-CLIP	22473208
hsa-mir-374a-5p	MIMAT0000727	ACVR2B	93	PAR-CLIP	20371350
hsa-mir-374a-5p	MIMAT0000727	ACYP1	97	HITS-CLIP	22473208
hsa-mir-374a-5p	MIMAT0000727	ADD2	119	HITS-CLIP	21572407
hsa-mir-374a-5p	MIMAT0000727	ADD3	120	PAR-CLIP	20371350
hsa-mir-374a-5p	MIMAT0000727	AGL	178	HITS-CLIP	22473208
hsa-mir-374a-5p	MIMAT0000727	ARHGAP6	395	HITS-CLIP	23824327
hsa-mir-374a-5p	MIMAT0000727	ATM	472	Immunoblot//Luciferase reporter assay//qRT-PCR	21274007
hsa-mir-374a-5p	MIMAT0000727	AVPR1A	552	PAR-CLIP	24398324|22012620|27292025
hsa-mir-374a-5p	MIMAT0000727	CCND1	595	HITS-CLIP//Luciferase reporter assay//PAR-CLIP//Western blot	24398324|23446348|22012620|21572407|20371350|27191497
hsa-mir-374a-5p	MIMAT0000727	PRDM1	639	HITS-CLIP	22473208
hsa-mir-374a-5p	MIMAT0000727	CA8	767	PAR-CLIP	21572407
hsa-mir-374a-5p	MIMAT0000727	CASP3	836	HITS-CLIP	22473208
hsa-mir-374a-5p	MIMAT0000727	CEBPB	1051	Luciferase reporter assay	23468252
hsa-mir-374a-5p	MIMAT0000727	DBT	1629	HITS-CLIP	22473208
hsa-mir-374a-5p	MIMAT0000727	GADD45A	1647	Immunoblot//Luciferase reporter assay//qRT-PCR	21274007
hsa-mir-374a-5p	MIMAT0000727	DUSP8	1850	PAR-CLIP	21572407
hsa-mir-374a-5p	MIMAT0000727	EIF2S3	1968	HITS-CLIP	22473208
hsa-mir-374a-5p	MIMAT0000727	EP300	2033	Microarray	19569050
hsa-mir-374a-5p	MIMAT0000727	EPS15	2060	HITS-CLIP	22473208
hsa-mir-374a-5p	MIMAT0000727	ACSL1	2180	HITS-CLIP	22473208
hsa-mir-374a-5p	MIMAT0000727	ACSL4	2182	PAR-CLIP	22100165
hsa-mir-374a-5p	MIMAT0000727	FKBP1A	2280	PAR-CLIP	21572407
hsa-mir-374a-5p	MIMAT0000727	FOXC1	2296	PAR-CLIP	20371350
hsa-mir-374a-5p	MIMAT0000727	FMR1	2332	HITS-CLIP	22473208
hsa-mir-374a-5p	MIMAT0000727	FXN	2395	PAR-CLIP	23592263
hsa-mir-374a-5p	MIMAT0000727	GABRG2	2566	HITS-CLIP	23824327
hsa-mir-374a-5p	MIMAT0000727	NR3C1	2908	HITS-CLIP//PAR-CLIP	22473208|20371350
hsa-mir-374a-5p	MIMAT0000727	GSK3B	2932	HITS-CLIP//PAR-CLIP	23446348|22012620|21572407|23313552
hsa-mir-374a-5p	MIMAT0000727	HMGB2	3148	CLASH	23622248
hsa-mir-374a-5p	MIMAT0000727	HOXA11	3207	HITS-CLIP//PAR-CLIP	23446348|21572407|20371350
hsa-mir-374a-5p	MIMAT0000727	HSBP1	3281	PAR-CLIP	21572407
hsa-mir-374a-5p	MIMAT0000727	KCNC4	3749	PAR-CLIP	20371350
hsa-mir-374a-5p	MIMAT0000727	KLRC3	3823	PAR-CLIP	21572407
hsa-mir-374a-5p	MIMAT0000727	TNPO1	3842	HITS-CLIP	22473208
hsa-mir-374a-5p	MIMAT0000727	L1CAM	3897	HITS-CLIP	23313552
hsa-mir-374a-5p	MIMAT0000727	LDHA	3939	Luciferase reporter assay//qRT-PCR//Western blot	26062441
hsa-mir-374a-5p	MIMAT0000727	KMT2A	4297	HITS-CLIP	22473208
hsa-mir-374a-5p	MIMAT0000727	MYBPC1	4604	PAR-CLIP	23446348
hsa-mir-374a-5p	MIMAT0000727	NF1	4763	HITS-CLIP	22473208
hsa-mir-374a-5p	MIMAT0000727	NFE2L2	4780	HITS-CLIP	22473208
hsa-mir-374a-5p	MIMAT0000727	OCRL	4952	PAR-CLIP	21572407
hsa-mir-374a-5p	MIMAT0000727	PDE4B	5142	HITS-CLIP	22473208
hsa-mir-374a-5p	MIMAT0000727	PITX2	5308	PAR-CLIP	21572407
hsa-mir-374a-5p	MIMAT0000727	PLAG1	5324	HITS-CLIP	22473208
hsa-mir-374a-5p	MIMAT0000727	PRKCD	5580	PAR-CLIP	23446348|21572407
hsa-mir-374a-5p	MIMAT0000727	MAPK7	5598	PAR-CLIP	22012620
hsa-mir-374a-5p	MIMAT0000727	PRKX	5613	HITS-CLIP	23313552
hsa-mir-374a-5p	MIMAT0000727	PTBP1	5725	HITS-CLIP	22473208
hsa-mir-374a-5p	MIMAT0000727	PTMA	5757	HITS-CLIP//PAR-CLIP	20371350|21572407
hsa-mir-374a-5p	MIMAT0000727	RAB5B	5869	HITS-CLIP	22473208
hsa-mir-374a-5p	MIMAT0000727	RAC1	5879	PAR-CLIP	21572407|20371350
hsa-mir-374a-5p	MIMAT0000727	RALGDS	5900	HITS-CLIP	22473208
hsa-mir-374a-5p	MIMAT0000727	RAP1B	5908	PAR-CLIP	21572407
hsa-mir-374a-5p	MIMAT0000727	RGS1	5996	HITS-CLIP	22473208
hsa-mir-374a-5p	MIMAT0000727	RORA	6095	PAR-CLIP	21572407|20371350
hsa-mir-374a-5p	MIMAT0000727	RPL24	6152	PAR-CLIP	20371350
hsa-mir-374a-5p	MIMAT0000727	RPL38	6169	HITS-CLIP	22473208
hsa-mir-374a-5p	MIMAT0000727	ATXN1	6310	HITS-CLIP//PAR-CLIP	22473208|23446348|21572407|20371350
hsa-mir-374a-5p	MIMAT0000727	CXCL5	6374	HITS-CLIP	21572407
hsa-mir-374a-5p	MIMAT0000727	SDHD	6392	PAR-CLIP	21572407
hsa-mir-374a-5p	MIMAT0000727	SRSF7	6432	HITS-CLIP	22473208
hsa-mir-374a-5p	MIMAT0000727	SIM1	6492	HITS-CLIP	23824327|27418678
hsa-mir-374a-5p	MIMAT0000727	SKI	6497	HITS-CLIP	22473208
hsa-mir-374a-5p	MIMAT0000727	SLC16A1	6566	PAR-CLIP	23446348|22012620|20371350
hsa-mir-374a-5p	MIMAT0000727	SNRPA1	6627	PAR-CLIP	21572407
hsa-mir-374a-5p	MIMAT0000727	SP1	6667	HITS-CLIP//PAR-CLIP	23446348|20371350|23313552
hsa-mir-374a-5p	MIMAT0000727	STAU1	6780	PAR-CLIP	23592263
hsa-mir-374a-5p	MIMAT0000727	HSPA13	6782	PAR-CLIP	21572407
hsa-mir-374a-5p	MIMAT0000727	STXBP2	6813	PAR-CLIP	22100165
hsa-mir-374a-5p	MIMAT0000727	SYP	6855	HITS-CLIP//PAR-CLIP	23446348|21572407
hsa-mir-374a-5p	MIMAT0000727	TACC1	6867	PAR-CLIP	21572407
hsa-mir-374a-5p	MIMAT0000727	MLX	6945	PAR-CLIP	26701625
hsa-mir-374a-5p	MIMAT0000727	TFDP1	7027	PAR-CLIP	23446348|21572407|20371350
hsa-mir-374a-5p	MIMAT0000727	TNFAIP3	7128	HITS-CLIP	22473208
hsa-mir-374a-5p	MIMAT0000727	TOP1	7150	HITS-CLIP	22473208
hsa-mir-374a-5p	MIMAT0000727	TPR	7175	PAR-CLIP	27292025
hsa-mir-374a-5p	MIMAT0000727	NR2C2	7182	HITS-CLIP	23824327
hsa-mir-374a-5p	MIMAT0000727	TRAF6	7189	HITS-CLIP	22473208
hsa-mir-374a-5p	MIMAT0000727	TRPS1	7227	PAR-CLIP	22100165
hsa-mir-374a-5p	MIMAT0000727	UBE2G2	7327	HITS-CLIP	22473208
hsa-mir-374a-5p	MIMAT0000727	UBE3A	7337	PAR-CLIP	21572407
hsa-mir-374a-5p	MIMAT0000727	VEGFA	7422	PAR-CLIP	23446348
hsa-mir-374a-5p	MIMAT0000727	WNT5A	7474	Immunofluorescence analysis//Luciferase reporter assay//qRT-PCR	24832599
hsa-mir-374a-5p	MIMAT0000727	ZFP37	7539	PAR-CLIP	21572407
hsa-mir-374a-5p	MIMAT0000727	ZNF99	7652	HITS-CLIP	23824327
hsa-mir-374a-5p	MIMAT0000727	ZNF148	7707	PAR-CLIP	22012620
hsa-mir-374a-5p	MIMAT0000727	ZNF217	7764	HITS-CLIP	22473208
hsa-mir-374a-5p	MIMAT0000727	LRP8	7804	HITS-CLIP	22473208
hsa-mir-374a-5p	MIMAT0000727	FZD5	7855	HITS-CLIP//PAR-CLIP	23446348|21572407
hsa-mir-374a-5p	MIMAT0000727	SHOC2	8036	HITS-CLIP	23313552
hsa-mir-374a-5p	MIMAT0000727	MFAP5	8076	HITS-CLIP	21572407
hsa-mir-374a-5p	MIMAT0000727	YEATS4	8089	PAR-CLIP	20371350
hsa-mir-374a-5p	MIMAT0000727	FZD6	8323	PAR-CLIP	24398324|20371350
hsa-mir-374a-5p	MIMAT0000727	HIST1H3B	8358	HITS-CLIP//PAR-CLIP	23446348|21572407|23824327|23313552
hsa-mir-374a-5p	MIMAT0000727	CBX4	8535	HITS-CLIP	22473208
hsa-mir-374a-5p	MIMAT0000727	BHLHE40	8553	HITS-CLIP	22473208
hsa-mir-374a-5p	MIMAT0000727	LAMTOR3	8649	PAR-CLIP	21572407
hsa-mir-374a-5p	MIMAT0000727	STX16	8675	HITS-CLIP	23313552
hsa-mir-374a-5p	MIMAT0000727	TNFSF9	8744	PAR-CLIP	23446348|21572407|20371350
hsa-mir-374a-5p	MIMAT0000727	NRP2	8828	HITS-CLIP	27418678
hsa-mir-374a-5p	MIMAT0000727	ST3GAL5	8869	HITS-CLIP	22473208
hsa-mir-374a-5p	MIMAT0000727	USP8	9101	CLASH	23622248
hsa-mir-374a-5p	MIMAT0000727	SYNGR2	9144	HITS-CLIP	22473208
hsa-mir-374a-5p	MIMAT0000727	SOCS6	9306	HITS-CLIP	19536157
hsa-mir-374a-5p	MIMAT0000727	UBE4A	9354	HITS-CLIP	22473208
hsa-mir-374a-5p	MIMAT0000727	ABCG2	9429	PAR-CLIP	22100165
hsa-mir-374a-5p	MIMAT0000727	SLC25A27	9481	HITS-CLIP//PAR-CLIP	23446348|21572407|23824327|23313552
hsa-mir-374a-5p	MIMAT0000727	ATP6V1G1	9550	HITS-CLIP	22473208
hsa-mir-374a-5p	MIMAT0000727	PHACTR2	9749	HITS-CLIP//PAR-CLIP	23446348|21572407|23313552|22927820
hsa-mir-374a-5p	MIMAT0000727	RIPOR2	9750	HITS-CLIP	22473208
hsa-mir-374a-5p	MIMAT0000727	UST	10090	PAR-CLIP	22012620
hsa-mir-374a-5p	MIMAT0000727	MBNL2	10150	PAR-CLIP	21572407
hsa-mir-374a-5p	MIMAT0000727	LHFPL2	10184	HITS-CLIP//PAR-CLIP	22473208|21572407
hsa-mir-374a-5p	MIMAT0000727	ZNF443	10224	HITS-CLIP	23313552
hsa-mir-374a-5p	MIMAT0000727	NPM3	10360	PAR-CLIP	23446348|21572407|20371350
hsa-mir-374a-5p	MIMAT0000727	DLC1	10395	PAR-CLIP	20371350
hsa-mir-374a-5p	MIMAT0000727	ZER1	10444	HITS-CLIP//PAR-CLIP	23446348|20371350|21572407
hsa-mir-374a-5p	MIMAT0000727	SEC23B	10483	PAR-CLIP	21572407
hsa-mir-374a-5p	MIMAT0000727	POLR3G	10622	HITS-CLIP	22473208
hsa-mir-374a-5p	MIMAT0000727	ATP5L	10632	HITS-CLIP	22473208
hsa-mir-374a-5p	MIMAT0000727	NFAT5	10725	HITS-CLIP	22473208
hsa-mir-374a-5p	MIMAT0000727	YME1L1	10730	HITS-CLIP	22473208
hsa-mir-374a-5p	MIMAT0000727	RAI1	10743	HITS-CLIP	22473208
hsa-mir-374a-5p	MIMAT0000727	SEC24A	10802	HITS-CLIP	22473208
hsa-mir-374a-5p	MIMAT0000727	PRDX3	10935	PAR-CLIP	21572407|20371350
hsa-mir-374a-5p	MIMAT0000727	LMAN2	10960	PAR-CLIP	20371350
hsa-mir-374a-5p	MIMAT0000727	RAB32	10981	PAR-CLIP	23446348|22012620
hsa-mir-374a-5p	MIMAT0000727	SNRNP27	11017	PAR-CLIP	23592263
hsa-mir-374a-5p	MIMAT0000727	DDX52	11056	PAR-CLIP	21572407
hsa-mir-374a-5p	MIMAT0000727	WIF1	11197	Luciferase reporter assay	23321667
hsa-mir-374a-5p	MIMAT0000727	GABARAPL2	11345	HITS-CLIP	22473208
hsa-mir-374a-5p	MIMAT0000727	TFEC	22797	HITS-CLIP	22473208
hsa-mir-374a-5p	MIMAT0000727	IKZF2	22807	HITS-CLIP	22473208
hsa-mir-374a-5p	MIMAT0000727	MTF2	22823	CLASH	23622248
hsa-mir-374a-5p	MIMAT0000727	BTBD3	22903	PAR-CLIP	23592263|20371350
hsa-mir-374a-5p	MIMAT0000727	PCNX1	22990	HITS-CLIP	22473208
hsa-mir-374a-5p	MIMAT0000727	RAB21	23011	HITS-CLIP	22473208
hsa-mir-374a-5p	MIMAT0000727	NCOA6	23054	HITS-CLIP	22473208
hsa-mir-374a-5p	MIMAT0000727	TRIM35	23087	PAR-CLIP	23446348
hsa-mir-374a-5p	MIMAT0000727	ANKRD12	23253	HITS-CLIP	22473208
hsa-mir-374a-5p	MIMAT0000727	CAMSAP2	23271	PAR-CLIP	23446348|21572407
hsa-mir-374a-5p	MIMAT0000727	TRIM2	23321	PAR-CLIP	23446348|21572407
hsa-mir-374a-5p	MIMAT0000727	DPY19L1	23333	HITS-CLIP	22473208
hsa-mir-374a-5p	MIMAT0000727	LARP1	23367	HITS-CLIP	22473208
hsa-mir-374a-5p	MIMAT0000727	SIK3	23387	HITS-CLIP	21572407
hsa-mir-374a-5p	MIMAT0000727	DICER1	23405	Immunoblot//Luciferase reporter assay//qRT-PCR	21274007
hsa-mir-374a-5p	MIMAT0000727	NNT	23530	PAR-CLIP	23446348|21572407|27292025
hsa-mir-374a-5p	MIMAT0000727	TMEM245	23731	HITS-CLIP	22473208
hsa-mir-374a-5p	MIMAT0000727	HECTD1	25831	HITS-CLIP	22473208
hsa-mir-374a-5p	MIMAT0000727	ZDHHC5	25921	HITS-CLIP//PAR-CLIP	23446348|21572407|20371350
hsa-mir-374a-5p	MIMAT0000727	CLIC4	25932	HITS-CLIP	22473208
hsa-mir-374a-5p	MIMAT0000727	WWTR1	25937	PAR-CLIP	21572407
hsa-mir-374a-5p	MIMAT0000727	SERBP1	26135	CLASH	23622248
hsa-mir-374a-5p	MIMAT0000727	PITPNC1	26207	HITS-CLIP//PAR-CLIP	23446348|21572407
hsa-mir-374a-5p	MIMAT0000727	GNL3	26354	PAR-CLIP	21572407|20371350
hsa-mir-374a-5p	MIMAT0000727	RANBP6	26953	HITS-CLIP	22473208
hsa-mir-374a-5p	MIMAT0000727	LAMP3	27074	HITS-CLIP	23313552
hsa-mir-374a-5p	MIMAT0000727	TNRC6A	27327	HITS-CLIP//PAR-CLIP	22473208|24398324|23446348|21572407
hsa-mir-374a-5p	MIMAT0000727	ANGPTL3	27329	PAR-CLIP	21572407
hsa-mir-374a-5p	MIMAT0000727	TOR2A	27433	HITS-CLIP//PAR-CLIP	23592263|23313552
hsa-mir-374a-5p	MIMAT0000727	MRPL18	29074	PAR-CLIP	21572407
hsa-mir-374a-5p	MIMAT0000727	MYLIP	29116	PAR-CLIP	20371350
hsa-mir-374a-5p	MIMAT0000727	SLC25A24	29957	HITS-CLIP	23824327
hsa-mir-374a-5p	MIMAT0000727	ZBTB7A	51341	HITS-CLIP	23824327
hsa-mir-374a-5p	MIMAT0000727	ANKFY1	51479	HITS-CLIP	23824327
hsa-mir-374a-5p	MIMAT0000727	CTDSPL2	51496	HITS-CLIP	22473208
hsa-mir-374a-5p	MIMAT0000727	TRMT112	51504	PAR-CLIP	20371350
hsa-mir-374a-5p	MIMAT0000727	GSKIP	51527	HITS-CLIP	27418678
hsa-mir-374a-5p	MIMAT0000727	RAB8B	51762	PAR-CLIP	22012620
hsa-mir-374a-5p	MIMAT0000727	GALNT7	51809	PAR-CLIP	20371350
hsa-mir-374a-5p	MIMAT0000727	MIS18A	54069	HITS-CLIP	22473208
hsa-mir-374a-5p	MIMAT0000727	EPDR1	54749	HITS-CLIP	23313552
hsa-mir-374a-5p	MIMAT0000727	ZCCHC2	54877	PAR-CLIP	21572407
hsa-mir-374a-5p	MIMAT0000727	DPP8	54878	HITS-CLIP	22473208
hsa-mir-374a-5p	MIMAT0000727	YTHDF1	54915	PAR-CLIP	20371350
hsa-mir-374a-5p	MIMAT0000727	CENPQ	55166	HITS-CLIP	22473208
hsa-mir-374a-5p	MIMAT0000727	SETD5	55209	HITS-CLIP	22473208
hsa-mir-374a-5p	MIMAT0000727	GIMAP4	55303	PAR-CLIP	21572407
hsa-mir-374a-5p	MIMAT0000727	LIN7C	55327	HITS-CLIP	22473208
hsa-mir-374a-5p	MIMAT0000727	YOD1	55432	PAR-CLIP	21572407
hsa-mir-374a-5p	MIMAT0000727	ETNK1	55500	HITS-CLIP//PAR-CLIP	22473208|22012620
hsa-mir-374a-5p	MIMAT0000727	NPLOC4	55666	PAR-CLIP	26701625|27292025
hsa-mir-374a-5p	MIMAT0000727	BTBD7	55727	HITS-CLIP	22473208
hsa-mir-374a-5p	MIMAT0000727	KLHL9	55958	HITS-CLIP//PAR-CLIP	23446348|21572407|23313552
hsa-mir-374a-5p	MIMAT0000727	KYAT3	56267	PAR-CLIP	21572407
hsa-mir-374a-5p	MIMAT0000727	EMC7	56851	HITS-CLIP//PAR-CLIP	23446348|22012620|21572407|20371350
hsa-mir-374a-5p	MIMAT0000727	PMEPA1	56937	PAR-CLIP	21572407
hsa-mir-374a-5p	MIMAT0000727	PELI1	57162	HITS-CLIP	22473208
hsa-mir-374a-5p	MIMAT0000727	SPC25	57405	PAR-CLIP	21572407
hsa-mir-374a-5p	MIMAT0000727	SCAF4	57466	HITS-CLIP//PAR-CLIP	22473208|23446348
hsa-mir-374a-5p	MIMAT0000727	USP31	57478	HITS-CLIP	22473208
hsa-mir-374a-5p	MIMAT0000727	NLN	57486	PAR-CLIP	23592263
hsa-mir-374a-5p	MIMAT0000727	GPR158	57512	PAR-CLIP	23446348
hsa-mir-374a-5p	MIMAT0000727	NUFIP2	57532	HITS-CLIP	27418678
hsa-mir-374a-5p	MIMAT0000727	MIB1	57534	HITS-CLIP	22473208
hsa-mir-374a-5p	MIMAT0000727	FAM135A	57579	HITS-CLIP	22473208
hsa-mir-374a-5p	MIMAT0000727	KIAA1468	57614	PAR-CLIP	21572407
hsa-mir-374a-5p	MIMAT0000727	ZSWIM6	57688	HITS-CLIP	22473208
hsa-mir-374a-5p	MIMAT0000727	DDX55	57696	HITS-CLIP//PAR-CLIP	23446348|21572407|20371350|23824327|23313552
hsa-mir-374a-5p	MIMAT0000727	CYP4F11	57834	HITS-CLIP//PAR-CLIP	23446348|22012620|21572407|20371350
hsa-mir-374a-5p	MIMAT0000727	PLEKHA2	59339	PAR-CLIP	22100165
hsa-mir-374a-5p	MIMAT0000727	BACH2	60468	HITS-CLIP	21572407
hsa-mir-374a-5p	MIMAT0000727	SCOC	60592	HITS-CLIP	22473208
hsa-mir-374a-5p	MIMAT0000727	RBM26	64062	HITS-CLIP	22473208
hsa-mir-374a-5p	MIMAT0000727	PBLD	64081	HITS-CLIP	22473208
hsa-mir-374a-5p	MIMAT0000727	CENPK	64105	PAR-CLIP	22012620
hsa-mir-374a-5p	MIMAT0000727	RBSN	64145	HITS-CLIP	22473208
hsa-mir-374a-5p	MIMAT0000727	NSD1	64324	HITS-CLIP	22473208
hsa-mir-374a-5p	MIMAT0000727	MPP5	64398	PAR-CLIP	23592263
hsa-mir-374a-5p	MIMAT0000727	HHIP	64399	HITS-CLIP	21572407
hsa-mir-374a-5p	MIMAT0000727	CREB3L2	64764	HITS-CLIP	22473208
hsa-mir-374a-5p	MIMAT0000727	C8orf33	65265	PAR-CLIP	21572407
hsa-mir-374a-5p	MIMAT0000727	PANK3	79646	PAR-CLIP	20371350
hsa-mir-374a-5p	MIMAT0000727	DSN1	79980	PAR-CLIP	21572407
hsa-mir-374a-5p	MIMAT0000727	ABHD18	80167	PAR-CLIP	23446348|21572407
hsa-mir-374a-5p	MIMAT0000727	KLHL15	80311	PAR-CLIP	22012620|21572407|20371350
hsa-mir-374a-5p	MIMAT0000727	CPEB4	80315	HITS-CLIP	22473208
hsa-mir-374a-5p	MIMAT0000727	SRCIN1	80725	Immunohistochemistry//Luciferase reporter assay//qRT-PCR//Western blot	25554419
hsa-mir-374a-5p	MIMAT0000727	APOL6	80830	HITS-CLIP	23824327
hsa-mir-374a-5p	MIMAT0000727	LNPK	80856	PAR-CLIP	21572407
hsa-mir-374a-5p	MIMAT0000727	SLC38A1	81539	HITS-CLIP//PAR-CLIP	22473208|23592263
hsa-mir-374a-5p	MIMAT0000727	ANKRD13C	81573	HITS-CLIP	22473208
hsa-mir-374a-5p	MIMAT0000727	TMTC1	83857	PAR-CLIP	22012620
hsa-mir-374a-5p	MIMAT0000727	POLR1B	84172	PAR-CLIP	22100165
hsa-mir-374a-5p	MIMAT0000727	ZCCHC9	84240	PAR-CLIP	21572407|20371350
hsa-mir-374a-5p	MIMAT0000727	ZBED3	84327	HITS-CLIP//PAR-CLIP	23446348|21572407
hsa-mir-374a-5p	MIMAT0000727	MCM8	84515	HITS-CLIP	22473208
hsa-mir-374a-5p	MIMAT0000727	PARD6B	84612	PAR-CLIP	22012620
hsa-mir-374a-5p	MIMAT0000727	FAM126A	84668	CLASH	23622248
hsa-mir-374a-5p	MIMAT0000727	ZNF566	84924	PAR-CLIP	23446348|21572407|20371350
hsa-mir-374a-5p	MIMAT0000727	TMEM241	85019	PAR-CLIP	21572407
hsa-mir-374a-5p	MIMAT0000727	SELENOI	85465	HITS-CLIP	22473208
hsa-mir-374a-5p	MIMAT0000727	LMLN	89782	HITS-CLIP	22473208
hsa-mir-374a-5p	MIMAT0000727	CDKN2AIPNL	91368	HITS-CLIP	22473208
hsa-mir-374a-5p	MIMAT0000727	SESTD1	91404	PAR-CLIP	23446348|21572407|20371350
hsa-mir-374a-5p	MIMAT0000727	XKR4	114786	PAR-CLIP	21572407
hsa-mir-374a-5p	MIMAT0000727	NUS1	116150	PAR-CLIP	23592263|24398324|21572407|20371350
hsa-mir-374a-5p	MIMAT0000727	SSX2IP	117178	HITS-CLIP	22473208
hsa-mir-374a-5p	MIMAT0000727	TAGAP	117289	HITS-CLIP	22473208
hsa-mir-374a-5p	MIMAT0000727	FAT3	120114	HITS-CLIP	23824327
hsa-mir-374a-5p	MIMAT0000727	TTC8	123016	PAR-CLIP	21572407
hsa-mir-374a-5p	MIMAT0000727	ACSM2A	123876	HITS-CLIP	27418678
hsa-mir-374a-5p	MIMAT0000727	AFMID	125061	HITS-CLIP	22473208
hsa-mir-374a-5p	MIMAT0000727	CNTNAP5	129684	HITS-CLIP	21572407
hsa-mir-374a-5p	MIMAT0000727	AHSA2	130872	HITS-CLIP	22473208
hsa-mir-374a-5p	MIMAT0000727	GNPDA2	132789	HITS-CLIP	22473208
hsa-mir-374a-5p	MIMAT0000727	TRUB1	142940	PAR-CLIP	22012620|21572407
hsa-mir-374a-5p	MIMAT0000727	SESN3	143686	PAR-CLIP	23592263
hsa-mir-374a-5p	MIMAT0000727	ZNF681	148213	PAR-CLIP	21572407
hsa-mir-374a-5p	MIMAT0000727	RC3H1	149041	HITS-CLIP//PAR-CLIP	23446348|21572407
hsa-mir-374a-5p	MIMAT0000727	CCDC80	151887	PAR-CLIP	20371350
hsa-mir-374a-5p	MIMAT0000727	MB21D2	151963	PAR-CLIP	21572407
hsa-mir-374a-5p	MIMAT0000727	ZNF383	163087	PAR-CLIP	21572407
hsa-mir-374a-5p	MIMAT0000727	PARP15	165631	PAR-CLIP	21572407
hsa-mir-374a-5p	MIMAT0000727	MIER3	166968	HITS-CLIP//PAR-CLIP	22473208|23592263|21572407|20371350
hsa-mir-374a-5p	MIMAT0000727	ZNF384	171017	HITS-CLIP	22473208
hsa-mir-374a-5p	MIMAT0000727	ARID2	196528	HITS-CLIP	22473208
hsa-mir-374a-5p	MIMAT0000727	NBPF11	200030	PAR-CLIP	27292025
hsa-mir-374a-5p	MIMAT0000727	TET3	200424	HITS-CLIP	22473208
hsa-mir-374a-5p	MIMAT0000727	PDE12	201626	PAR-CLIP	21572407
hsa-mir-374a-5p	MIMAT0000727	JMJD1C	221037	HITS-CLIP	22473208
hsa-mir-374a-5p	MIMAT0000727	VGLL2	245806	PAR-CLIP	21572407
hsa-mir-374a-5p	MIMAT0000727	GK5	256356	HITS-CLIP	22473208
hsa-mir-374a-5p	MIMAT0000727	SVIP	258010	HITS-CLIP	21572407
hsa-mir-374a-5p	MIMAT0000727	PIGW	284098	PAR-CLIP	21572407
hsa-mir-374a-5p	MIMAT0000727	C5orf51	285636	HITS-CLIP	22473208
hsa-mir-374a-5p	MIMAT0000727	LUZP2	338645	PAR-CLIP	21572407
hsa-mir-374a-5p	MIMAT0000727	ZNF260	339324	HITS-CLIP	22473208
hsa-mir-374a-5p	MIMAT0000727	ACSM2B	348158	PAR-CLIP	21572407
hsa-mir-374a-5p	MIMAT0000727	SFT2D2	375035	HITS-CLIP	23313552
hsa-mir-374a-5p	MIMAT0000727	PTAR1	375743	HITS-CLIP	22473208
hsa-mir-374a-5p	MIMAT0000727	NHLRC3	387921	HITS-CLIP	22473208
hsa-mir-374a-5p	MIMAT0000727	BOLA3	388962	PAR-CLIP	21572407
hsa-mir-374a-5p	MIMAT0000727	SLC9A4	389015	PAR-CLIP	22012620|21572407
hsa-mir-374a-5p	MIMAT0000727	LIN28B	389421	PAR-CLIP	21572407
hsa-mir-374a-5p	MIMAT0000727	XKR9	389668	PAR-CLIP	21572407
hsa-mir-374a-5p	MIMAT0000727	C9orf170	401535	PAR-CLIP	23592263|23446348|22012620|27292025
hsa-mir-374a-5p	MIMAT0000727	RBMXL1	494115	HITS-CLIP	23313552
hsa-mir-374a-5p	MIMAT0000727	FAM229B	619208	PAR-CLIP	21572407
hsa-mir-374a-5p	MIMAT0000727	SHISA9	729993	PAR-CLIP	22012620|21572407
hsa-mir-29c-5p	MIMAT0004673	DNMT3A	1788	Immunohistochemistry//qRT-PCR//Western blot	26975503|26877610
hsa-mir-29c-5p	MIMAT0004673	DNMT3B	1789	Immunohistochemistry//qRT-PCR//Western blot	26975503
hsa-mir-29c-5p	MIMAT0004673	GTF2F1	2962	PAR-CLIP	23446348
hsa-mir-29c-5p	MIMAT0004673	PPP2R5C	5527	PAR-CLIP	21572407|20371350
hsa-mir-29c-5p	MIMAT0004673	RAB5C	5878	PAR-CLIP	27292025
hsa-mir-29c-5p	MIMAT0004673	PTER	9317	CLASH	23622248
hsa-mir-29c-5p	MIMAT0004673	GSE1	23199	PAR-CLIP	23592263|24398324|26701625
hsa-mir-29c-5p	MIMAT0004673	USP22	23326	CLASH	23622248
hsa-mir-29c-5p	MIMAT0004673	NOB1	28987	CLASH	23622248
hsa-mir-29c-5p	MIMAT0004673	WNT4	54361	Luciferase reporter assay	26484393
hsa-mir-29c-5p	MIMAT0004673	CPEB4	80315	Luciferase reporter assay//Western blot	28060377
hsa-mir-29c-5p	MIMAT0004673	JAGN1	84522	PAR-CLIP	27292025
hsa-mir-29c-5p	MIMAT0004673	BTF3L4	91408	PAR-CLIP	20371350
hsa-mir-503-5p	MIMAT0002874	AP2B1	163	PAR-CLIP	26701625
hsa-mir-503-5p	MIMAT0002874	ANK3	288	HITS-CLIP	23824327
hsa-mir-503-5p	MIMAT0002874	ATP5G3	518	PAR-CLIP	21572407
hsa-mir-503-5p	MIMAT0002874	ATP6V1B2	526	CLASH	23622248
hsa-mir-503-5p	MIMAT0002874	CCND1	595	Immunohistochemistry//Luciferase reporter assay//Northern blot//PAR-CLIP//qRT-PCR//Western blot	19538740|19956200|23731275|23592263|24398324|21572407|20371350
hsa-mir-503-5p	MIMAT0002874	BCL2	596	Flow//Immunohistochemistry//Immunoprecipitaion//Luciferase reporter assay//qRT-PCR//Western blot	23856992|24931256|28343379
hsa-mir-503-5p	MIMAT0002874	CA8	767	PAR-CLIP	21572407
hsa-mir-503-5p	MIMAT0002874	CANX	821	PAR-CLIP	21572407
hsa-mir-503-5p	MIMAT0002874	CAPZA2	830	PAR-CLIP	20371350
hsa-mir-503-5p	MIMAT0002874	CCND2	894	PAR-CLIP	21572407|20371350
hsa-mir-503-5p	MIMAT0002874	CCND3	896	Flow//qRT-PCR//Western blot	23967867
hsa-mir-503-5p	MIMAT0002874	CCNE1	898	Luciferase reporter assay//PAR-CLIP	19956200|21572407|20371350
hsa-mir-503-5p	MIMAT0002874	CCNF	899	Luciferase reporter assay	19956200
hsa-mir-503-5p	MIMAT0002874	CCNG2	901	CLASH	23622248
hsa-mir-503-5p	MIMAT0002874	CCNT1	904	PAR-CLIP	20371350
hsa-mir-503-5p	MIMAT0002874	CD40	958	Luciferase reporter assay	22429276
hsa-mir-503-5p	MIMAT0002874	CDC25A	993	Luciferase reporter assay//PAR-CLIP	19956200|23592263
hsa-mir-503-5p	MIMAT0002874	CDKN1A	1026	Luciferase reporter assay	19956200
hsa-mir-503-5p	MIMAT0002874	CHEK1	1111	HITS-CLIP//Immunohistochemistry//Luciferase reporter assay//qRT-PCR//Western blot	19956200|23313552|26867682
hsa-mir-503-5p	MIMAT0002874	CLTC	1213	CLASH	23622248
hsa-mir-503-5p	MIMAT0002874	COL1A1	1277	PAR-CLIP	26701625
hsa-mir-503-5p	MIMAT0002874	CREBL2	1389	PAR-CLIP	21572407|20371350
hsa-mir-503-5p	MIMAT0002874	CRK	1398	PAR-CLIP	21572407
hsa-mir-503-5p	MIMAT0002874	CTSD	1509	CLASH	23622248
hsa-mir-503-5p	MIMAT0002874	DDX3X	1654	PAR-CLIP	24398324|23446348|21572407|20371350
hsa-mir-503-5p	MIMAT0002874	DECR1	1666	PAR-CLIP	21572407
hsa-mir-503-5p	MIMAT0002874	DHFR	1719	CLASH	23622248
hsa-mir-503-5p	MIMAT0002874	DLST	1743	CLASH	23622248
hsa-mir-503-5p	MIMAT0002874	E2F3	1871	Luciferase reporter assay//Western blot	26722476
hsa-mir-503-5p	MIMAT0002874	EFNB2	1948	PAR-CLIP	22012620|20371350
hsa-mir-503-5p	MIMAT0002874	EPOR	2057	HITS-CLIP	23824327
hsa-mir-503-5p	MIMAT0002874	EXT1	2131	PAR-CLIP	21572407
hsa-mir-503-5p	MIMAT0002874	FANCA	2175	LacZ reporter assay//qRT-PCR	24486548
hsa-mir-503-5p	MIMAT0002874	FARSA	2193	CLASH	23622248
hsa-mir-503-5p	MIMAT0002874	FGF2	2247	Immunohistochemistry//Luciferase reporter assay//Microarray//Northern blot//PAR-CLIP//qRT-PCR	23352645|23446348|20371350|23263626
hsa-mir-503-5p	MIMAT0002874	FGF8	2253	Luciferase reporter assay//qRT-PCR//Western blot	24464787
hsa-mir-503-5p	MIMAT0002874	FGFR1	2260	Immunohistochemistry//Luciferase reporter assay//Microarray//Northern blot//qRT-PCR	23263626
hsa-mir-503-5p	MIMAT0002874	NR6A1	2649	PAR-CLIP	23592263
hsa-mir-503-5p	MIMAT0002874	GNAT1	2779	HITS-CLIP//PAR-CLIP	21572407|23706177
hsa-mir-503-5p	MIMAT0002874	GPR27	2850	PAR-CLIP	21572407|20371350
hsa-mir-503-5p	MIMAT0002874	HDGF	3068	CLASH	23622248
hsa-mir-503-5p	MIMAT0002874	HNRNPA1	3178	HITS-CLIP	23313552
hsa-mir-503-5p	MIMAT0002874	HNRNPK	3190	CLASH	23622248
hsa-mir-503-5p	MIMAT0002874	HSPA8	3312	PAR-CLIP	26701625
hsa-mir-503-5p	MIMAT0002874	IGF1R	3480	Immunohistochemistry//Luciferase reporter assay//qRT-PCR//Western blot	24378652|24931256|27366090
hsa-mir-503-5p	MIMAT0002874	IKBKB	3551	Immunohistochemistry//In situ hybridization//Luciferase reporter assay//qRT-PCR//Western blot	24550137
hsa-mir-503-5p	MIMAT0002874	IVD	3712	CLASH	23622248
hsa-mir-503-5p	MIMAT0002874	JARID2	3720	PAR-CLIP	21572407
hsa-mir-503-5p	MIMAT0002874	KIF5B	3799	PAR-CLIP	20371350
hsa-mir-503-5p	MIMAT0002874	KPNA3	3839	HITS-CLIP//PAR-CLIP	21572407
hsa-mir-503-5p	MIMAT0002874	SMAD2	4087	HITS-CLIP	23824327
hsa-mir-503-5p	MIMAT0002874	SMAD7	4092	PAR-CLIP	24398324|23446348|21572407|20371350
hsa-mir-503-5p	MIMAT0002874	MCM7	4176	CLASH	23622248
hsa-mir-503-5p	MIMAT0002874	MT1E	4493	CLASH	23622248
hsa-mir-503-5p	MIMAT0002874	MYB	4602	Luciferase reporter assay//qRT-PCR//Western blot	26768615
hsa-mir-503-5p	MIMAT0002874	MYO5A	4644	PAR-CLIP	23446348|21572407|20371350
hsa-mir-503-5p	MIMAT0002874	OCRL	4952	HITS-CLIP	23313552
hsa-mir-503-5p	MIMAT0002874	ORC4	5000	PAR-CLIP	24398324|23446348|21572407|20371350|27292025
hsa-mir-503-5p	MIMAT0002874	CDK17	5128	PAR-CLIP	21572407
hsa-mir-503-5p	MIMAT0002874	PHKA1	5255	HITS-CLIP//PAR-CLIP	23446348|21572407|20371350
hsa-mir-503-5p	MIMAT0002874	PIK3R1	5295	HITS-CLIP//Immunohistochemistry//In situ hybridization//Luciferase reporter assay//PAR-CLIP//qRT-PCR//Western blot	24550137|23446348|21572407|23824327|23313552
hsa-mir-503-5p	MIMAT0002874	PLAG1	5324	PAR-CLIP	23446348|22012620|21572407|20371350
hsa-mir-503-5p	MIMAT0002874	CTSA	5476	CLASH	23622248
hsa-mir-503-5p	MIMAT0002874	PPM1A	5494	PAR-CLIP	20371350
hsa-mir-503-5p	MIMAT0002874	PPP2R5C	5527	PAR-CLIP	21572407|20371350
hsa-mir-503-5p	MIMAT0002874	PRKAR2A	5576	PAR-CLIP	23592263|23446348|21572407|20371350
hsa-mir-503-5p	MIMAT0002874	PTPRD	5789	PAR-CLIP	21572407
hsa-mir-503-5p	MIMAT0002874	MAP4K2	5871	PAR-CLIP	21572407|20371350
hsa-mir-503-5p	MIMAT0002874	REL	5966	PAR-CLIP	23592263|23446348|20371350|27292025
hsa-mir-503-5p	MIMAT0002874	RPL15	6138	CLASH	23622248
hsa-mir-503-5p	MIMAT0002874	RPL18A	6142	CLASH	23622248
hsa-mir-503-5p	MIMAT0002874	RPS5	6193	CLASH	23622248
hsa-mir-503-5p	MIMAT0002874	RPS6KA3	6197	CLASH	23622248
hsa-mir-503-5p	MIMAT0002874	RS1	6247	HITS-CLIP	23706177
hsa-mir-503-5p	MIMAT0002874	SALL1	6299	PAR-CLIP	21572407|20371350
hsa-mir-503-5p	MIMAT0002874	SBF1	6305	CLASH	23622248
hsa-mir-503-5p	MIMAT0002874	SIAH2	6478	CLASH	23622248
hsa-mir-503-5p	MIMAT0002874	SKI	6497	PAR-CLIP	20371350
hsa-mir-503-5p	MIMAT0002874	SLC2A3	6515	PAR-CLIP	23446348|21572407
hsa-mir-503-5p	MIMAT0002874	SNRPB2	6629	PAR-CLIP	24398324|23446348|21572407|20371350
hsa-mir-503-5p	MIMAT0002874	SNTB2	6645	PAR-CLIP	22012620|21572407
hsa-mir-503-5p	MIMAT0002874	SRPRA	6734	HITS-CLIP//PAR-CLIP	24398324|21572407|23313552
hsa-mir-503-5p	MIMAT0002874	MAP3K7	6885	PAR-CLIP	20371350
hsa-mir-503-5p	MIMAT0002874	PPP1R11	6992	HITS-CLIP	23313552
hsa-mir-503-5p	MIMAT0002874	TFAP2A	7020	PAR-CLIP	23592263|23446348|21572407|20371350|27292025
hsa-mir-503-5p	MIMAT0002874	TLL1	7092	PAR-CLIP	22100165
hsa-mir-503-5p	MIMAT0002874	TRAPPC10	7109	PAR-CLIP	26701625
hsa-mir-503-5p	MIMAT0002874	UGT2B4	7363	PAR-CLIP	21572407
hsa-mir-503-5p	MIMAT0002874	VEGFA	7422	HITS-CLIP//Luciferase reporter assay//PAR-CLIP	23352645|23592263|24398324|23446348|22012620|21572407|20371350
hsa-mir-503-5p	MIMAT0002874	EIF4H	7458	PAR-CLIP	23592263
hsa-mir-503-5p	MIMAT0002874	WEE1	7465	Luciferase reporter assay//PAR-CLIP	19956200|21572407|20371350
hsa-mir-503-5p	MIMAT0002874	ZNF282	8427	PAR-CLIP	20371350
hsa-mir-503-5p	MIMAT0002874	RECK	8434	PAR-CLIP	21572407
hsa-mir-503-5p	MIMAT0002874	CUL3	8452	HITS-CLIP	23824327
hsa-mir-503-5p	MIMAT0002874	CBX4	8535	PAR-CLIP	21572407|27292025
hsa-mir-503-5p	MIMAT0002874	CDC14A	8556	Luciferase reporter assay	19956200
hsa-mir-503-5p	MIMAT0002874	CASK	8573	HITS-CLIP//PAR-CLIP	22927820|27292025|27418678|28735896
hsa-mir-503-5p	MIMAT0002874	SLC25A12	8604	PAR-CLIP	20371350
hsa-mir-503-5p	MIMAT0002874	DNAH17	8632	PAR-CLIP	23592263
hsa-mir-503-5p	MIMAT0002874	NAPG	8774	HITS-CLIP//PAR-CLIP	23592263|24398324|23446348|22012620|21572407|20371350
hsa-mir-503-5p	MIMAT0002874	TNFRSF11A	8792	Luciferase reporter assay//Microarray//Northern blot//qRT-PCR//Western blot	23821519
hsa-mir-503-5p	MIMAT0002874	MTMR3	8897	PAR-CLIP	20371350
hsa-mir-503-5p	MIMAT0002874	CCNE2	9134	Luciferase reporter assay//PAR-CLIP	19956200|23446348|21572407|20371350
hsa-mir-503-5p	MIMAT0002874	SLC33A1	9197	HITS-CLIP	23824327
hsa-mir-503-5p	MIMAT0002874	B4GALT5	9334	CLASH//PAR-CLIP	23622248|23592263|26701625
hsa-mir-503-5p	MIMAT0002874	GLP2R	9340	HITS-CLIP	23706177
hsa-mir-503-5p	MIMAT0002874	RPL23	9349	CLASH	23622248
hsa-mir-503-5p	MIMAT0002874	KIF23	9493	PAR-CLIP	23446348|21572407|20371350
hsa-mir-503-5p	MIMAT0002874	SOCS5	9655	PAR-CLIP	23592263
hsa-mir-503-5p	MIMAT0002874	N4BP1	9683	PAR-CLIP	20371350
hsa-mir-503-5p	MIMAT0002874	BZW1	9689	PAR-CLIP	23592263|24398324|23446348|22012620|21572407|20371350
hsa-mir-503-5p	MIMAT0002874	TOMM20	9804	CLASH	23622248
hsa-mir-503-5p	MIMAT0002874	TSC22D2	9819	PAR-CLIP	23592263
hsa-mir-503-5p	MIMAT0002874	TLK1	9874	PAR-CLIP	24398324|21572407|20371350
hsa-mir-503-5p	MIMAT0002874	SEC16A	9919	PAR-CLIP	26701625
hsa-mir-503-5p	MIMAT0002874	DCLRE1A	9937	CLASH	23622248
hsa-mir-503-5p	MIMAT0002874	DMTF1	9988	PAR-CLIP	21572407
hsa-mir-503-5p	MIMAT0002874	AKT3	10000	PAR-CLIP	23592263|21572407
hsa-mir-503-5p	MIMAT0002874	ACTR2	10097	PAR-CLIP	21572407
hsa-mir-503-5p	MIMAT0002874	RNF41	10193	PAR-CLIP	21572407
hsa-mir-503-5p	MIMAT0002874	CTDSPL	10217	PAR-CLIP	21572407|20371350
hsa-mir-503-5p	MIMAT0002874	LANCL1	10314	PAR-CLIP	20371350
hsa-mir-503-5p	MIMAT0002874	BTN3A3	10384	PAR-CLIP	21572407
hsa-mir-503-5p	MIMAT0002874	AHSA1	10598	CLASH	23622248
hsa-mir-503-5p	MIMAT0002874	HEXIM1	10614	CLASH	23622248
hsa-mir-503-5p	MIMAT0002874	NUP50	10762	PAR-CLIP	23446348|21572407|20371350
hsa-mir-503-5p	MIMAT0002874	SEC24A	10802	PAR-CLIP	23592263|21572407
hsa-mir-503-5p	MIMAT0002874	PNPLA6	10908	PAR-CLIP	23592263
hsa-mir-503-5p	MIMAT0002874	PRSS21	10942	PAR-CLIP	21572407
hsa-mir-503-5p	MIMAT0002874	PRDM4	11108	PAR-CLIP	21572407
hsa-mir-503-5p	MIMAT0002874	TRAK1	22906	HITS-CLIP	23824327|27418678
hsa-mir-503-5p	MIMAT0002874	ATF6	22926	Luciferase reporter assay	19956200
hsa-mir-503-5p	MIMAT0002874	SETD1B	23067	PAR-CLIP	20371350
hsa-mir-503-5p	MIMAT0002874	TRIM35	23087	PAR-CLIP	23446348
hsa-mir-503-5p	MIMAT0002874	KANK1	23189	PAR-CLIP	21572407|20371350
hsa-mir-503-5p	MIMAT0002874	DDHD2	23259	PAR-CLIP	21572407
hsa-mir-503-5p	MIMAT0002874	LARP1	23367	PAR-CLIP	20371350
hsa-mir-503-5p	MIMAT0002874	SF3B3	23450	CLASH	23622248
hsa-mir-503-5p	MIMAT0002874	NNT	23530	PAR-CLIP	23446348|21572407|27292025
hsa-mir-503-5p	MIMAT0002874	CD2AP	23607	PAR-CLIP	21572407
hsa-mir-503-5p	MIMAT0002874	TMEM245	23731	HITS-CLIP//PAR-CLIP	23446348|21572407|20371350
hsa-mir-503-5p	MIMAT0002874	PISD	23761	PAR-CLIP	21572407
hsa-mir-503-5p	MIMAT0002874	MOB4	25843	PAR-CLIP	24398324|23446348|21572407|20371350
hsa-mir-503-5p	MIMAT0002874	SZRD1	26099	PAR-CLIP	21572407|20371350
hsa-mir-503-5p	MIMAT0002874	WIPI2	26100	PAR-CLIP	21572407
hsa-mir-503-5p	MIMAT0002874	AGO1	26523	Luciferase reporter assay	19956200
hsa-mir-503-5p	MIMAT0002874	ZBTB44	29068	PAR-CLIP	21572407|20371350
hsa-mir-503-5p	MIMAT0002874	HCFC2	29915	PAR-CLIP	21572407|20371350
hsa-mir-503-5p	MIMAT0002874	SEC61A1	29927	PAR-CLIP	26701625
hsa-mir-503-5p	MIMAT0002874	PSAT1	29968	PAR-CLIP	23446348|21572407|20371350
hsa-mir-503-5p	MIMAT0002874	PIK3R4	30849	CLASH	23622248
hsa-mir-503-5p	MIMAT0002874	CUZD1	50624	CLASH	23622248
hsa-mir-503-5p	MIMAT0002874	ASCC1	51008	PAR-CLIP	22100165
hsa-mir-503-5p	MIMAT0002874	ZNF691	51058	PAR-CLIP	23446348|20371350
hsa-mir-503-5p	MIMAT0002874	NT5DC3	51559	HITS-CLIP	23313552
hsa-mir-503-5p	MIMAT0002874	MRPS23	51649	CLASH	23622248
hsa-mir-503-5p	MIMAT0002874	CDK12	51755	CLASH	23622248
hsa-mir-503-5p	MIMAT0002874	DNAJC10	54431	PAR-CLIP	21572407
hsa-mir-503-5p	MIMAT0002874	ANLN	54443	Luciferase reporter assay	19956200
hsa-mir-503-5p	MIMAT0002874	USP53	54532	PAR-CLIP	24398324
hsa-mir-503-5p	MIMAT0002874	CNNM2	54805	PAR-CLIP	21572407
hsa-mir-503-5p	MIMAT0002874	CDCA4	55038	PAR-CLIP	24398324|23446348|21572407|20371350
hsa-mir-503-5p	MIMAT0002874	RIF1	55183	PAR-CLIP	20371350
hsa-mir-503-5p	MIMAT0002874	SBNO1	55206	PAR-CLIP	23446348|21572407|20371350
hsa-mir-503-5p	MIMAT0002874	MRGBP	55257	CLASH	23622248
hsa-mir-503-5p	MIMAT0002874	TMEM100	55273	PAR-CLIP	23446348
hsa-mir-503-5p	MIMAT0002874	FBXW7	55294	Luciferase reporter assay//Western blot	25269767
hsa-mir-503-5p	MIMAT0002874	PI4K2B	55300	PAR-CLIP	23446348|21572407|20371350
hsa-mir-503-5p	MIMAT0002874	RFK	55312	PAR-CLIP	27292025
hsa-mir-503-5p	MIMAT0002874	PNRC2	55629	PAR-CLIP	21572407
hsa-mir-503-5p	MIMAT0002874	CDC37L1	55664	HITS-CLIP//PAR-CLIP	24398324|23446348|21572407|20371350
hsa-mir-503-5p	MIMAT0002874	NPLOC4	55666	PAR-CLIP	26701625
hsa-mir-503-5p	MIMAT0002874	ASH1L	55870	PAR-CLIP	21572407
hsa-mir-503-5p	MIMAT0002874	UBFD1	56061	CLASH	23622248
hsa-mir-503-5p	MIMAT0002874	CYP26B1	56603	PAR-CLIP	21572407|20371350
hsa-mir-503-5p	MIMAT0002874	CDC42SE2	56990	PAR-CLIP	21572407
hsa-mir-503-5p	MIMAT0002874	RTN4	57142	PAR-CLIP	21572407
hsa-mir-503-5p	MIMAT0002874	RALGAPB	57148	PAR-CLIP	21572407|20371350
hsa-mir-503-5p	MIMAT0002874	ACTR3B	57180	PAR-CLIP	23592263
hsa-mir-503-5p	MIMAT0002874	ODF2L	57489	PAR-CLIP	24398324|23446348|21572407|20371350
hsa-mir-503-5p	MIMAT0002874	NUFIP2	57532	PAR-CLIP	23446348|20371350|27292025
hsa-mir-503-5p	MIMAT0002874	TAOK1	57551	PAR-CLIP	21572407
hsa-mir-503-5p	MIMAT0002874	KIAA1456	57604	PAR-CLIP	20371350
hsa-mir-503-5p	MIMAT0002874	DLGAP3	58512	PAR-CLIP	20371350
hsa-mir-503-5p	MIMAT0002874	PLEKHA1	59338	PAR-CLIP	21572407
hsa-mir-503-5p	MIMAT0002874	GREM2	64388	PAR-CLIP	20371350
hsa-mir-503-5p	MIMAT0002874	ZMAT3	64393	PAR-CLIP	24398324|22012620|21572407|20371350
hsa-mir-503-5p	MIMAT0002874	NUCKS1	64710	CLASH	23622248
hsa-mir-503-5p	MIMAT0002874	CERK	64781	PAR-CLIP	23592263
hsa-mir-503-5p	MIMAT0002874	TUT1	64852	CLASH	23622248
hsa-mir-503-5p	MIMAT0002874	PAPOLG	64895	PAR-CLIP	21572407|20371350
hsa-mir-503-5p	MIMAT0002874	RAPH1	65059	PAR-CLIP	20371350
hsa-mir-503-5p	MIMAT0002874	WNK3	65267	PAR-CLIP	20371350
hsa-mir-503-5p	MIMAT0002874	CHAC1	79094	PAR-CLIP	23592263|26701625
hsa-mir-503-5p	MIMAT0002874	DCAF10	79269	PAR-CLIP	23446348|21572407
hsa-mir-503-5p	MIMAT0002874	YRDC	79693	PAR-CLIP	21572407
hsa-mir-503-5p	MIMAT0002874	ZFHX4	79776	HITS-CLIP//PAR-CLIP	23446348|21572407|20371350|26701625
hsa-mir-503-5p	MIMAT0002874	ATAD5	79915	PAR-CLIP	23446348|20371350
hsa-mir-503-5p	MIMAT0002874	L2HGDH	79944	PAR-CLIP	24398324|23446348|21572407|20371350
hsa-mir-503-5p	MIMAT0002874	FBXL18	80028	PAR-CLIP	26701625
hsa-mir-503-5p	MIMAT0002874	DCAF17	80067	HITS-CLIP	23706177
hsa-mir-503-5p	MIMAT0002874	VOPP1	81552	PAR-CLIP	27292025
hsa-mir-503-5p	MIMAT0002874	RCC1L	81554	CLASH	23622248
hsa-mir-503-5p	MIMAT0002874	C1orf21	81563	PAR-CLIP	23446348|21572407|20371350
hsa-mir-503-5p	MIMAT0002874	TXNDC5	81567	PAR-CLIP	23592263
hsa-mir-503-5p	MIMAT0002874	GSG1	83445	PAR-CLIP	21572407
hsa-mir-503-5p	MIMAT0002874	BCL2L12	83596	PAR-CLIP	26701625
hsa-mir-503-5p	MIMAT0002874	SPNS1	83985	CLASH	23622248
hsa-mir-503-5p	MIMAT0002874	ZNRF3	84133	PAR-CLIP	22100165
hsa-mir-503-5p	MIMAT0002874	USP48	84196	PAR-CLIP	21572407|20371350
hsa-mir-503-5p	MIMAT0002874	DCTN5	84516	PAR-CLIP	24398324|23446348|21572407|20371350
hsa-mir-503-5p	MIMAT0002874	CBX2	84733	PAR-CLIP	20371350
hsa-mir-503-5p	MIMAT0002874	KIAA1671	85379	CLASH	23622248
hsa-mir-503-5p	MIMAT0002874	ZNF622	90441	PAR-CLIP	24398324|23446348|21572407|20371350
hsa-mir-503-5p	MIMAT0002874	SESTD1	91404	PAR-CLIP	23446348|21572407|20371350
hsa-mir-503-5p	MIMAT0002874	YTHDC1	91746	PAR-CLIP	23446348|21572407|20371350
hsa-mir-503-5p	MIMAT0002874	ELMSAN1	91748	PAR-CLIP	26701625|27292025
hsa-mir-503-5p	MIMAT0002874	SCAMP4	113178	PAR-CLIP	20371350|26701625
hsa-mir-503-5p	MIMAT0002874	RAB3IP	117177	PAR-CLIP	20371350
hsa-mir-503-5p	MIMAT0002874	MRPL10	124995	CLASH	23622248
hsa-mir-503-5p	MIMAT0002874	OSCAR	126014	PAR-CLIP	21572407|20371350
hsa-mir-503-5p	MIMAT0002874	UHMK1	127933	CLASH	23622248
hsa-mir-503-5p	MIMAT0002874	LIX1L	128077	CLASH	23622248
hsa-mir-503-5p	MIMAT0002874	ARHGEF19	128272	Luciferase reporter assay//qRT-PCR//Western blot	24405610
hsa-mir-503-5p	MIMAT0002874	UBR3	130507	HITS-CLIP//PAR-CLIP	21572407
hsa-mir-503-5p	MIMAT0002874	MTPN	136319	CLASH	23622248
hsa-mir-503-5p	MIMAT0002874	DYNLL2	140735	PAR-CLIP	23446348|20371350
hsa-mir-503-5p	MIMAT0002874	SREK1	140890	HITS-CLIP//PAR-CLIP	24398324|23446348|21572407|20371350
hsa-mir-503-5p	MIMAT0002874	CACUL1	143384	PAR-CLIP	21572407
hsa-mir-503-5p	MIMAT0002874	HNRNPA1L2	144983	HITS-CLIP	23313552
hsa-mir-503-5p	MIMAT0002874	CMTM4	146223	CLASH	23622248
hsa-mir-503-5p	MIMAT0002874	CREBRF	153222	PAR-CLIP	23592263
hsa-mir-503-5p	MIMAT0002874	CNKSR3	154043	PAR-CLIP	21572407
hsa-mir-503-5p	MIMAT0002874	SPRED1	161742	PAR-CLIP	23446348
hsa-mir-503-5p	MIMAT0002874	ZNF367	195828	HITS-CLIP//PAR-CLIP	23592263|24398324|23446348|21572407|20371350|26701625
hsa-mir-503-5p	MIMAT0002874	ZNF449	203523	PAR-CLIP	21572407
hsa-mir-503-5p	MIMAT0002874	CCDC83	220047	PAR-CLIP	21572407
hsa-mir-503-5p	MIMAT0002874	FOXK1	221937	PAR-CLIP	20371350
hsa-mir-503-5p	MIMAT0002874	LRWD1	222229	PAR-CLIP	22100165
hsa-mir-503-5p	MIMAT0002874	ZNRF2	223082	PAR-CLIP	23446348
hsa-mir-503-5p	MIMAT0002874	ZNF620	253639	PAR-CLIP	23446348|21572407|20371350
hsa-mir-503-5p	MIMAT0002874	UBN2	254048	PAR-CLIP	24398324|23446348|22012620|21572407|20371350
hsa-mir-503-5p	MIMAT0002874	RNF149	284996	HITS-CLIP//PAR-CLIP	21572407
hsa-mir-503-5p	MIMAT0002874	LURAP1L	286343	PAR-CLIP	21572407
hsa-mir-503-5p	MIMAT0002874	XKR7	343702	PAR-CLIP	20371350
hsa-mir-503-5p	MIMAT0002874	NDUFA4P1	360165	PAR-CLIP	24398324|21572407|20371350
hsa-mir-503-5p	MIMAT0002874	ZBTB34	403341	PAR-CLIP	23592263
hsa-mir-503-5p	MIMAT0002874	FAM229B	619208	PAR-CLIP	21572407
hsa-mir-503-5p	MIMAT0002874	ZNF704	619279	PAR-CLIP	21572407
hsa-mir-503-5p	MIMAT0002874	KIAA0895L	653319	CLASH	23622248
hsa-mir-503-5p	MIMAT0002874	HSPE1-MOB4	100529241	PAR-CLIP	24398324|23446348|21572407|20371350
hsa-mir-589-5p	MIMAT0004799	ENTPD5	957	HITS-CLIP	23824327
hsa-mir-589-5p	MIMAT0004799	COPA	1314	PAR-CLIP	23592263
hsa-mir-589-5p	MIMAT0004799	MAP3K8	1326	Flow//Immunohistochemistry//Luciferase reporter assay//Microarray//qRT-PCR//Western blot	27835990
hsa-mir-589-5p	MIMAT0004799	DECR1	1666	PAR-CLIP	21572407
hsa-mir-589-5p	MIMAT0004799	DFFB	1677	HITS-CLIP	19536157
hsa-mir-589-5p	MIMAT0004799	ESD	2098	PAR-CLIP	22100165
hsa-mir-589-5p	MIMAT0004799	FANCF	2188	PAR-CLIP	20371350
hsa-mir-589-5p	MIMAT0004799	FXN	2395	Luciferase reporter assay	23382970
hsa-mir-589-5p	MIMAT0004799	GFRA1	2674	HITS-CLIP	27418678
hsa-mir-589-5p	MIMAT0004799	HLA-DRB5	3127	HITS-CLIP	19536157
hsa-mir-589-5p	MIMAT0004799	LBR	3930	PAR-CLIP	20371350
hsa-mir-589-5p	MIMAT0004799	MYLK	4638	HITS-CLIP	19536157
hsa-mir-589-5p	MIMAT0004799	NDUFS5	4725	HITS-CLIP	23313552
hsa-mir-589-5p	MIMAT0004799	PGAM1	5223	CLASH	23622248
hsa-mir-589-5p	MIMAT0004799	SERPINA4	5267	PAR-CLIP	22100165
hsa-mir-589-5p	MIMAT0004799	PMAIP1	5366	PAR-CLIP	21572407
hsa-mir-589-5p	MIMAT0004799	PTGS2	5743	5RACE//Next Generation Sequencing (NGS)//qRT-PCR//Western blot	23999091
hsa-mir-589-5p	MIMAT0004799	RNASEL	6041	PAR-CLIP	26701625
hsa-mir-589-5p	MIMAT0004799	PPP1R11	6992	PAR-CLIP	23592263|27292025
hsa-mir-589-5p	MIMAT0004799	TLL1	7092	HITS-CLIP	23824327
hsa-mir-589-5p	MIMAT0004799	TSN	7247	PAR-CLIP	23592263|20371350
hsa-mir-589-5p	MIMAT0004799	SLC10A3	8273	PAR-CLIP	27292025
hsa-mir-589-5p	MIMAT0004799	HIST1H4B	8366	CLASH	23622248
hsa-mir-589-5p	MIMAT0004799	BCL7B	9275	PAR-CLIP	23592263|27292025
hsa-mir-589-5p	MIMAT0004799	MICAL2	9645	PAR-CLIP	23592263|20371350
hsa-mir-589-5p	MIMAT0004799	GPRIN2	9721	PAR-CLIP	27292025
hsa-mir-589-5p	MIMAT0004799	BTN2A2	10385	PAR-CLIP	20371350
hsa-mir-589-5p	MIMAT0004799	KDM6B	23135	PAR-CLIP	26701625
hsa-mir-589-5p	MIMAT0004799	MDN1	23195	HITS-CLIP	23824327
hsa-mir-589-5p	MIMAT0004799	ZNF629	23361	HITS-CLIP	23824327|28735896
hsa-mir-589-5p	MIMAT0004799	PPWD1	23398	PAR-CLIP	23446348|22012620|20371350
hsa-mir-589-5p	MIMAT0004799	HAAO	23498	PAR-CLIP	23592263
hsa-mir-589-5p	MIMAT0004799	LSM4	25804	PAR-CLIP	20371350|27292025
hsa-mir-589-5p	MIMAT0004799	METTL7A	25840	PAR-CLIP	22100165
hsa-mir-589-5p	MIMAT0004799	SERBP1	26135	PAR-CLIP	20371350
hsa-mir-589-5p	MIMAT0004799	SEC61A1	29927	PAR-CLIP	26701625
hsa-mir-589-5p	MIMAT0004799	MRPS16	51021	HITS-CLIP	23824327
hsa-mir-589-5p	MIMAT0004799	BRWD1	54014	PAR-CLIP	26701625
hsa-mir-589-5p	MIMAT0004799	GNL3L	54552	HITS-CLIP	23313552
hsa-mir-589-5p	MIMAT0004799	ZNF562	54811	HITS-CLIP	23313552
hsa-mir-589-5p	MIMAT0004799	MREG	55686	PAR-CLIP	27292025
hsa-mir-589-5p	MIMAT0004799	VAC14	55697	CLASH	23622248
hsa-mir-589-5p	MIMAT0004799	PLEKHG5	57449	PAR-CLIP	22012620
hsa-mir-589-5p	MIMAT0004799	KLHL42	57542	PAR-CLIP	23446348|21572407|20371350
hsa-mir-589-5p	MIMAT0004799	RAB40C	57799	PAR-CLIP	20371350
hsa-mir-589-5p	MIMAT0004799	IPPK	64768	PAR-CLIP	23592263|20371350|26701625|27292025
hsa-mir-589-5p	MIMAT0004799	PLEKHA3	65977	PAR-CLIP	23592263
hsa-mir-589-5p	MIMAT0004799	KCTD15	79047	PAR-CLIP	23592263|21572407|20371350
hsa-mir-589-5p	MIMAT0004799	ATP13A3	79572	PAR-CLIP	21572407
hsa-mir-589-5p	MIMAT0004799	SHCBP1	79801	PAR-CLIP	23592263
hsa-mir-589-5p	MIMAT0004799	CYBRD1	79901	HITS-CLIP	19536157
hsa-mir-589-5p	MIMAT0004799	MED28	80306	PAR-CLIP	22012620|20371350
hsa-mir-589-5p	MIMAT0004799	APOL6	80830	HITS-CLIP	23313552
hsa-mir-589-5p	MIMAT0004799	TMPRSS5	80975	PAR-CLIP	23592263
hsa-mir-589-5p	MIMAT0004799	NUAK2	81788	PAR-CLIP	23592263
hsa-mir-589-5p	MIMAT0004799	RAB1B	81876	PAR-CLIP	26701625
hsa-mir-589-5p	MIMAT0004799	USP48	84196	PAR-CLIP	22012620
hsa-mir-589-5p	MIMAT0004799	TMEM101	84336	PAR-CLIP	21572407
hsa-mir-589-5p	MIMAT0004799	PARD6B	84612	PAR-CLIP	22100165
hsa-mir-589-5p	MIMAT0004799	DGCR6L	85359	HITS-CLIP	19536157
hsa-mir-589-5p	MIMAT0004799	CCDC120	90060	HITS-CLIP	23313552
hsa-mir-589-5p	MIMAT0004799	NACC1	112939	PAR-CLIP	23592263|26701625
hsa-mir-589-5p	MIMAT0004799	CD300LB	124599	PAR-CLIP	22291592
hsa-mir-589-5p	MIMAT0004799	ARL8A	127829	PAR-CLIP	21572407
hsa-mir-589-5p	MIMAT0004799	HORMAD2	150280	HITS-CLIP	23824327
hsa-mir-589-5p	MIMAT0004799	TMEM167A	153339	PAR-CLIP	21572407|20371350
hsa-mir-589-5p	MIMAT0004799	TMEM136	219902	PAR-CLIP	23446348
hsa-mir-589-5p	MIMAT0004799	CCDC83	220047	PAR-CLIP	21572407
hsa-mir-589-5p	MIMAT0004799	ZNF260	339324	PAR-CLIP	21572407
hsa-mir-589-5p	MIMAT0004799	C16orf52	730094	PAR-CLIP	21572407
hsa-mir-589-5p	MIMAT0004799	POM121C	100101267	PAR-CLIP	26701625
